# Supplementary material for: Immune landscape-based machine-learning–assisted subclassification, prognosis, and immunotherapy prediction for glioblastoma
Source: Front Immunol. 2022 Dec 1;13:1027631. doi: 10.3389/fimmu.2022.1027631 (PMC9751405; doi:10.3389/fimmu.2022.1027631)
Supplement: Supplementary file 1 [file Table_1.xlsx]

## Sheet: Table S1
Table S1. Gene list of 28 tumor-infiltrating lymphocytes
Activated CD8 T cell	ADRM1	AHSA1	C1GALT1C1	CCT6B	CD37	CD3D	CD3E	CD3G	CD69	CD8A	CETN3	CSE1L	GEMIN6	GNLY	GPT2	GZMA	GZMH	GZMK	IL2RB	LCK	MPZL1	NKG7	PIK3IP1	PTRH2	TIMM13	ZAP70
Central memory CD8 T cell	ACTN4	ADAM12	ADCY9	F13A1	FCER1G	FCGR3B	FGF7	FKBP4	GLUD1	GM2A	GUSB	IL1RN	NOL11	NTRK1	RARA	RNF128	SIGLEC1	TNFRSF11A	TOX4	UBA52	ULBP1
Effector memeory CD8 T cell	ACAP1	APOL3	ARHGAP10	ATP10D	C3AR1	CCR5	CD160	CD55	CFLAR	CMKLR1	DAPP1	FCRL6	FLT3LG	GZMM	HAPLN3	HLA-DMB	HLA-DPA1	HLA-DPB1	IFI16	LIME1	LTK	NFKBIA	SETD7	SIK1	TRIB2
Activated CD4 T cell	AIM2	BIRC3	BRIP1	CCL20	CCL4	CCL5	CCNB1	CCR7	DUSP2	ESCO2	ETS1	EXO1	EXOC6	IARS	ITK	KIF11	KNTC1	NUF2	PRC1	PSAT1	RGS1	RTKN2	SAMSN1	SELL	TRAT1
Central memory CD4 T cell	ABHD3	AHNAK	ANXA2P2	AQP3	ATHL1	BMI1	BZW2	CD63	COL4A1	CYLD	ELMO2	FYN	GLIPR1	GSS	IFITM2	ITGB1	ITGB2	KLF5	LSP1	NDUFB9	PKM2	SFXN3	SIRPG	SMAD4	STX4	TRADD	VIM	XRCC6
Effector memeory CD4 T cell	ATM	CASP3	CASQ1	CD300E	DARS	DOCK9	EXOSC9	EZH2	GDE1	IL34	NCOA4	NEFL	PDGFRL	PTGS1	REPS1	SCG2	SDPR	SIGLEC14	SIGLEC6	TAL1	TFEC	TIPIN	TPK1	UQCRB	USP9Y	WIPF1	ZCRB1
T follicular helper cell	B3GAT1	CDK5R1	PDCD1	BCL6	CD200	CD83	CD84	FGF2	GPR18	CEBPA	CECR1	CLEC10A	CLEC4A	CSF1R	CTSS	DMN	DPP4	LRRC32	MC5R	MICA	NCAM1	NCR2	NRP1	PDCD1LG2	PDCD6	PRDX1	RAE1	RAET1E	SIGLEC7	SIGLEC9	TYRO3	CHST12	CLIC3	IVNS1ABP	KIR2DL2	LGMN
Gamma delta T cell	ACP5	AQP9	BTN3A2	C1orf54	CARD8	CCL18	CD209	CD33	CD36	CDK5	IL10RB	KLRF1	LGALS1	MAPK7	KLHL7	KRT80	LAMC1	LCORL	LMNB1	MEIS3P1	MPL	FABP1	FABP5	FADD	MFAP3L	MINPP1	RPS24	RPS7	RPS9	DBNL	CCL13
Type 1 T helper cell	CD70	TBX21	ADAM8	AHCYL2	ALCAM	B3GALNT1	BBS12	BST1	CD151	CD47	CD48	CD52	CD53	CD59	CD6	CD68	CD7	CD96	CFHR3	CHRM3	CLEC7A	COL23A1	COL4A4	COL5A3	DAB1	DLEU7	DOC2B	EMP1	F12	FURIN	GAB3	GATM	GFPT2	GPR25	GREM2	HAVCR1	HSD11B1	HUNK	IGF2	RCSD1	RYR1	SAV1	SELE	SELP	SH3KBP1	SIT1	SLC35B3	SIGLEC10	SKAP1
Type 17 T helper cell	IL17A	IL17RA	C2CD4A	C2CD4B	CA2	CCDC65	CEACAM3	IL17C	IL17F	IL17RC	IL17RE	IL23A	ILDR1	LONRF3	SH2D6	TNIP2	ABCA1	ABCB1	ADAMTS12	ANK1	ANKRD22	B3GALT2	CAMTA1	CCR9	CD40	GPR44	IFT80
Type 2 T helper cell	ASB2	CSRP2	DAPK1	DLC1	DNAJC12	DUSP6	GNAI1	LAMP3	NRP2	OSBPL1A	PDE4B	PHLDA1	PLA2G4A	RAB27B	RBMS3	RNF125	TMPRSS3	GATA3	BIRC5	CDC25C	CDC7	CENPF	CXCR6	DHFR	EVI5	GSTA4	HELLS	IL26	LAIR2
Regulatory T cell	CCL3L1	CD72	CLEC5A	FOXP3	ITGA4	L1CAM	LIPA	LRP1	LRRC42	MARCO	MMP12	MNDA	MRC1	MS4A6A	PELO	PLEK	PRSS23	PTGIR	ST8SIA4	STAB1
Activated B cell	ADAM28	CD180	CD79B	BLK	CD19	MS4A1	TNFRSF17	IGHM	GNG7	MICAL3	SPIB	HLA-DOB	IGKC	PNOC	FCRL2	BACH2	CR2	TCL1A	AKNA	ARHGAP25	CCL21	CD27	CD38	CLEC17A	CLEC9A	CLECL1
Immature B cell	CD22	CYBB	FAM129C	FCRL1	FCRL3	FCRL5	FCRLA	HDAC9	HLA-DQA1	HVCN1	KIAA0226	NCF1	NCF1B	P2RY10	SP100	TXNIP	STAP1	TAGAP	ZCCHC2
Memory B cell	AICDA	CCNA2	CDKN3	CLCN5	ENPP1	FCER1A	FCRL4	MYC	RUNX2	SORL1	SOX5	STAT5A	STAT5B	TLR9
Natural killer cell	AKT3	AXL	BST2	CDH2	CRTAM	CSF2RA	CTSZ	CXCL1	CYTH1	DAXX	DGKH	DLL4	DPYD	ERBB3	F11R	FAM27A	FAM49A	FASLG	FCGR1A	FN1	FSTL1	FUCA1	GBP3	GLS2	GRB2	LST1	BCL2	CDC5L	FGF18	FUT5	FZR1	GAGE2	IGFBP5	KANK2	LDB3
CD56bright natural killer cell	ABAT	C11orf75	C5orf15	CDHR1	DCAF12	DYNLL1	GPR137B	HCP5	HDGFRP2	KRT86	MLST8	ELMOD3	ENTPD5	FAM119A	FAM179A	CLIC2	COX7A2L	CREB3L4	CSF1	CSNK2A2	CSTA	CSTB	CTPS	CTSD	FST	GATA2	GMPR	HDC	HEY1	HOXA1	HS2ST1	HS3ST1	BCL11B	CDH3	MYL6B	NAA16	ClQA	ClQB	CYP27B1	EIF3M
CD56dim natural killer cell	CYP27A1	DDX55	DYRK2	RPL37A	NOTCH3	AKR7A3	GPRC5C	GRIN1	HLA-E	PORCN	PSMC4	UPP1	IL21R	KIR2DS1	KIR2DS2	KIR2DS5
Myeloid derived suppressor cell	CCR2	CD14	CD2	CD86	CXCR4	FCGR2A	FCGR2B	FCGR3A	FERMT3	GPSM3	IL18BP	IL4R	ITGAL	ITGAM	PARVG	PSAP	PTGER2	PTGES2	S100A8	S100A9
Natural killer T cell	BTN2A2	CD101	CD109	CNPY3	CNPY4	CREB1	CRTC2	CRTC3	CSF2	KLRC1	FUT4	ICAM2	IL32	LAMP2	LILRB5	KLRG1	HSPA4	HSPB6	ISM2	ITIH2	KDM4C	KIR2DS4	KIRREL3	SDCBP	NFATC2IP	MICB	KIR2DL1	KIR2DL3	KIR3DL1	KIR3DL2	NCR1	FOSL1	TSLP	SLC7A7	SPP1	TREM2	UBASH3A	YBX2	CCDC88A	CLEC1A	THBD	PDPN	VCAM1	EMR1
Activated dendritic cell	ABCD1	C1QC	CAPG	CCL3L3	CD207	CD302	ATP5B	ATP5L	ATP6V1A	BCL2L1	C1QB	SNURF	SPCS3	CCNA1	CEACAM8	NOS2	SRA1	TNFRSF6B	TREM1	TREML1	RHOA	SLC25A37	TNFSF14	TREML4	VNN2	XPO6	CLEC4C	TNFAIP2	UBD	ACTR3	RAB1A	SLA	HLA-DQA2	SIGLEC5	SLAMF9
Plasmacytoid dendritic cell	CBX6	DAB2	DDX17	HIGD1A	IDH3A	IL3RA	MAGED1	NUCB2	OFD1	OGT	PDIA4	SERTAD2	SIRPA	TMED2	ENG	FCAR	IGF1	ITGA2B	GABARAP	GPX1	KRT23	PROK2	RALB	RETNLB	RNF141	SEC14L1	SEPX1	EMP3	CD300LF	ABTB1	KLHL21	PHRF1
Immature dendritic cell	ACADM	AHCYL1	ALDH1A2	ALDH3A2	ALDH9A1	ALOX15	AMT	ARL1	ATIC	ATP5A1	CAPZA1	LILRA5	RDX	RRAGD	TACSTD2	INPP5F	RAB38	PLAU	CSF3R	SLC18A2	AMPD2	CLTB	C1orf162
Macrophage	AIF1	CCL1	CCL14	CCL23	CCL26	CD300LB	CNR1	CNR2	EIF1	EIF4A1	FPR1	FPR2	FRAT2	GPR27	GPR77	RNASE2	MS4A2	BASP1	IGSF6	HK3	VNN1	FES	NPL	FZD2	FAM198B	HNMT	SLC15A3	CD4	TXNDC3	FRMD4A	CRYBB1	HRH1	WNT5B
Eosinophil	GIPR	KRT18P50	LRMP	FOSB	RRP12	GPR183	NR4A3	ST3GAL6	DEPDC5	PDE6C	PKD2L2	GPR65	IL5RA	P2RY14	DACH1	DAPK2	EMR3
Mast cell	ADAMTS3	CPA3	CMA1	CTSG	ARHGAP15	CPM	FCN1	FTL	HSPA6	ITGA9	RNASE3	S100A4	SIGLEC8	SLC6A4	PTGS2	EGR3	PILRA
Monocyte	ASGR2	CFP	ASGR1	CD1D	UPK3A	ACTG1	ANXA5	ATP6V1B2	CFL1	DAZAP2	CTBS	EMR4P	HIVEP2	MARCKSL1	MBP	MMP15	PNPLA6	TMBIM6	PQBP1	TEX264	IKZF1
Neutrophil	CREB5	CDA	CHST15	S100A12	APOBEC3A	CASP5	MMP25	HAL	C1orf183	FFAR2	MAK	CXCR1	STEAP4	MGAM	BTNL8	CXCR2	TNFRSF10C	VNN3
[truncated: 28 more columns]

## Sheet: Table S2
Table S2. Gene list of TIS score
CD8 T cells	ABT1	AES	APBA2	ARHGAP8	C12orf47	C19orf6	C4orf15	CAMLG	CD8A	CD8B	CDKN2AIP	DNAJB1	FLT3LG	GADD45A	GZMM	KLF9	LEPROTL1	LIME1	MYST3	PF4	PPP1R2	PRF1	PRR5	RBM3	SF1	SFRS7	SLC16A7	TBCC	THUMPD1	TMC6	TSC22D3	VAMP2	ZEB1	ZFP36L2	ZNF22	ZNF609	ZNF91
T cells	BCL11B	CD2	CD28	CD3D	CD3E	CD3G	CD6	CD96	GIMAP5	ITM2A	LCK	NCALD	PRKCQ	SH2D1A	SKAP1	TRA	TRAC	TRAT1	TRBC1
T helper cells	ANP32B	ASF1A	ATF2	BATF	C13orf34	CD28	DDX50	FAM111A	FRYL	GOLGA8A	ICOS	ITM2A	LRBA	NAP1L4	NUP107	PHF10	PPP2R5C	RPA1	SEC24C	SLC25A12	SRSF10	TRA	UBE2L3	YME1L1
Tcm cells	AQP3	ATF7IP	ATM	CASP8	CDC14A	CEP68	CLUAP1	CREBZF	CYLD	DOCK9	FAM153B	FOXP1	FYB	HNRPH1	INPP4B	KLF12	LOC441155	MAP3K1	MLL	N4BP2L2-IT2	NEFL	NFATC3	PCM1	PCNX	PDXDC2	PHC3	POLR2J2	PSPC1	REPS1	RPP38	SLC7A6	SNRPN	ST3GAL1	STX16	TIMM8A	TRAF3IP3	TXK	TXLNGY	USP9Y
Tem cells	AKT3	C7orf54	CCR2	DDX17	EWSR1	FLI1	GDPD5	LTK	MEFV	NFATC4	PRKY	TBC1D5	TBCD	TRA	VIL2
Th1 cells	APBB2	APOD	ATP9A	BST2	BTG3	CCL4	CD38	CD70	CMAH	CSF2	CTLA4	DGKI	DOK5	DPP4	DUSP5	EGFL6	GGT1	HBEGF	IFNG	IL12RB2	IL22	LRP8	LRRN3	LTA	SGCB	SYNGR3	ZBTB32
Th17 cells	IL17A	IL17RA	RORC
Th2 cells	ADCY1	AHI1	ANK1	BIRC5	CDC25C	CDC7	CENPF	CXCR6	DHFR	EVI5	GATA3	GSTA4	HELLS	IL26	LAIR2	LIMA1	MB	MICAL2	NEIL3	PHEX	PMCH	PTGIS	SLC39A14	SMAD2	SNRPD1	WDHD1
Treg cells	FOXP3

## Sheet: Table S3
Table S3. Gene list of innate immune and adaptive immune score
Innate immune	Activated dendritic cell	ABCD1	C1QC	CAPG	CCL3L3	CD207	CD302	ATP5B	ATP5L	ATP6V1A	BCL2L1	C1QB	SNURF	SPCS3	CCNA1	CEACAM8	NOS2	SRA1	TNFRSF6B	TREM1	TREML1	RHOA	SLC25A37	TNFSF14	TREML4	VNN2	XPO6	CLEC4C	TNFAIP2	UBD	ACTR3	RAB1A	SLA	HLA-DQA2	SIGLEC5	SLAMF9
Innate immune	CD56bright natural killer cell	ABAT	C11orf75	C5orf15	CDHR1	DCAF12	DYNLL1	GPR137B	HCP5	HDGFRP2	KRT86	MLST8	ELMOD3	ENTPD5	FAM119A	FAM179A	CLIC2	COX7A2L	CREB3L4	CSF1	CSNK2A2	CSTA	CSTB	CTPS	CTSD	FST	GATA2	GMPR	HDC	HEY1	HOXA1	HS2ST1	HS3ST1	BCL11B	CDH3	MYL6B	NAA16	ClQA	ClQB	CYP27B1	EIF3M
Innate immune	CD56dim natural killer cell	CYP27A1	DDX55	DYRK2	RPL37A	NOTCH3	AKR7A3	GPRC5C	GRIN1	HLA-E	PORCN	PSMC4	UPP1	IL21R	KIR2DS1	KIR2DS2	KIR2DS5
Innate immune	Eosinophil	GIPR	KRT18P50	LRMP	FOSB	RRP12	GPR183	NR4A3	ST3GAL6	DEPDC5	PDE6C	PKD2L2	GPR65	IL5RA	P2RY14	DACH1	DAPK2	EMR3
Innate immune	Immature dendritic cell	ACADM	AHCYL1	ALDH1A2	ALDH3A2	ALDH9A1	ALOX15	AMT	ARL1	ATIC	ATP5A1	CAPZA1	LILRA5	RDX	RRAGD	TACSTD2	INPP5F	RAB38	PLAU	CSF3R	SLC18A2	AMPD2	CLTB	C1orf162
Innate immune	Macrophage	AIF1	CCL1	CCL14	CCL23	CCL26	CD300LB	CNR1	CNR2	EIF1	EIF4A1	FPR1	FPR2	FRAT2	GPR27	GPR77	RNASE2	MS4A2	BASP1	IGSF6	HK3	VNN1	FES	NPL	FZD2	FAM198B	HNMT	SLC15A3	CD4	TXNDC3	FRMD4A	CRYBB1	HRH1	WNT5B
Innate immune	Mast cell	ADAMTS3	CPA3	CMA1	CTSG	ARHGAP15	CPM	FCN1	FTL	HSPA6	ITGA9	RNASE3	S100A4	SIGLEC8	SLC6A4	PTGS2	EGR3	PILRA
Innate immune	Monocyte	ASGR2	CFP	ASGR1	CD1D	UPK3A	ACTG1	ANXA5	ATP6V1B2	CFL1	DAZAP2	CTBS	EMR4P	HIVEP2	MARCKSL1	MBP	MMP15	PNPLA6	TMBIM6	PQBP1	TEX264	IKZF1
Innate immune	Natural killer cell	AKT3	AXL	BST2	CDH2	CRTAM	CSF2RA	CTSZ	CXCL1	CYTH1	DAXX	DGKH	DLL4	DPYD	ERBB3	F11R	FAM27A	FAM49A	FASLG	FCGR1A	FN1	FSTL1	FUCA1	GBP3	GLS2	GRB2	LST1	BCL2	CDC5L	FGF18	FUT5	FZR1	GAGE2	IGFBP5	KANK2	LDB3
Innate immune	Natural killer T cell	BTN2A2	CD101	CD109	CNPY3	CNPY4	CREB1	CRTC2	CRTC3	CSF2	KLRC1	FUT4	ICAM2	IL32	LAMP2	LILRB5	KLRG1	HSPA4	HSPB6	ISM2	ITIH2	KDM4C	KIR2DS4	KIRREL3	SDCBP	NFATC2IP	MICB	KIR2DL1	KIR2DL3	KIR3DL1	KIR3DL2	NCR1	FOSL1	TSLP	SLC7A7	SPP1	TREM2	UBASH3A	YBX2	CCDC88A	CLEC1A	THBD	PDPN	VCAM1	EMR1
Innate immune	Neutrophil	CREB5	CDA	CHST15	S100A12	APOBEC3A	CASP5	MMP25	HAL	C1orf183	FFAR2	MAK	CXCR1	STEAP4	MGAM	BTNL8	CXCR2	TNFRSF10C	VNN3
Innate immune	Plasmacytoid dendritic cell	CBX6	DAB2	DDX17	HIGD1A	IDH3A	IL3RA	MAGED1	NUCB2	OFD1	OGT	PDIA4	SERTAD2	SIRPA	TMED2	ENG	FCAR	IGF1	ITGA2B	GABARAP	GPX1	KRT23	PROK2	RALB	RETNLB	RNF141	SEC14L1	SEPX1	EMP3	CD300LF	ABTB1	KLHL21	PHRF1
Apaptive immune	Activated B cell	ADAM28	CD180	CD79B	BLK	CD19	MS4A1	TNFRSF17	IGHM	GNG7	MICAL3	SPIB	HLA-DOB	IGKC	PNOC	FCRL2	BACH2	CR2	TCL1A	AKNA	ARHGAP25	CCL21	CD27	CD38	CLEC17A	CLEC9A	CLECL1
Apaptive immune	Activated CD4 T cell	AIM2	BIRC3	BRIP1	CCL20	CCL4	CCL5	CCNB1	CCR7	DUSP2	ESCO2	ETS1	EXO1	EXOC6	IARS	ITK	KIF11	KNTC1	NUF2	PRC1	PSAT1	RGS1	RTKN2	SAMSN1	SELL	TRAT1
Apaptive immune	Activated CD8 T cell	ADRM1	AHSA1	C1GALT1C1	CCT6B	CD37	CD3D	CD3E	CD3G	CD69	CD8A	CETN3	CSE1L	GEMIN6	GNLY	GPT2	GZMA	GZMH	GZMK	IL2RB	LCK	MPZL1	NKG7	PIK3IP1	PTRH2	TIMM13	ZAP70
Apaptive immune	Gamma delta T cell	ACP5	AQP9	BTN3A2	C1orf54	CARD8	CCL18	CD209	CD33	CD36	CDK5	IL10RB	KLRF1	LGALS1	MAPK7	KLHL7	KRT80	LAMC1	LCORL	LMNB1	MEIS3P1	MPL	FABP1	FABP5	FADD	MFAP3L	MINPP1	RPS24	RPS7	RPS9	DBNL	CCL13
Apaptive immune	Type 17 T helper cell	IL17A	IL17RA	C2CD4A	C2CD4B	CA2	CCDC65	CEACAM3	IL17C	IL17F	IL17RC	IL17RE	IL23A	ILDR1	LONRF3	SH2D6	TNIP2	ABCA1	ABCB1	ADAMTS12	ANK1	ANKRD22	B3GALT2	CAMTA1	CCR9	CD40	GPR44	IFT80
Apaptive immune	Type 2 T helper cell	ASB2	CSRP2	DAPK1	DLC1	DNAJC12	DUSP6	GNAI1	LAMP3	NRP2	OSBPL1A	PDE4B	PHLDA1	PLA2G4A	RAB27B	RBMS3	RNF125	TMPRSS3	GATA3	BIRC5	CDC25C	CDC7	CENPF	CXCR6	DHFR	EVI5	GSTA4	HELLS	IL26	LAIR2

## Sheet: Table S4
Table S4. Value of 109 immune signatures in 397 GBM samples.
Sample	Subtype	Activated B cell	Activated CD4 T cell	Activated CD8 T cell	CD56bright natural killer cell	CD56dim natural killer cell	Myeloid derived suppressor cell	T follicular helper cell	Type 17 T helper cell	aDC	Adipocytes	Astrocytes	B-cells	Basophils	CD4+ memory T-cells	CD4+ naive T-cells	CD4+ T-cells	CD4+ Tcm	CD4+ Tem	CD8+ naive T-cells	CD8+ T-cells	CD8+ Tcm	CD8+ Tem	cDC	Chondrocytes	Class-switched memory B-cells	CLP	CMP	DC	Endothelial cells	Eosinophils	Epithelial cells	Erythrocytes	Fibroblasts	GMP	Hepatocytes	HSC	iDC	Keratinocytes	ly Endothelial cells	Macrophages	Macrophages M1	Macrophages M2	Mast cells	Megakaryocytes	Melanocytes	Memory B-cells	MEP	Mesangial cells
TCGA-76-4927	Classical	0	0.458352	0.516399	0.740068	0.829846	0.751821	0.677105	0.300786	0.0162925	0.0174858	0.0328009	3.79e-18	0	4.33e-19	1.6e-19	0	0	0.012863	2.76e-18	0	0	8.53e-18	0	4.11e-19	0	0.00509459	8.53e-20	0	0.124879	0	0.0264385	0	0.0590402	0.042269	0	0.182753	0.00500585	3.2e-19	0.0639138	0.124707	0.0659128	0.0367868	0.00242297	0.00122187	0.00933508	0	0.0506465	0.0182198
TCGA-28-5215	Mesenchymal	0.00543848	0.591557	0.553743	0.680082	0.670271	0.710479	0.668558	0.215733	0.0442469	0.0236165	0.0374554	5.22e-19	0	0	1.43e-18	0	2.05e-18	0	0	4.71e-19	9.72e-20	0	3.31e-18	0.0180948	0.00596457	0.00693357	0	1.16e-18	0.0724807	0.00121691	0.00514084	0	0.0553329	0.0458291	0.00159551	0.0804041	0.00187594	0	0.0277691	0.124831	0.0727476	0.0452714	0.00866197	0.000377591	0.0188842	0	0	0.0159899
TCGA-06-2559	Proneural	0	0.579075	0.501708	0.77624	0.727874	0.624365	0.650157	0.271375	0.0134807	0	0.0118532	0	0.0521526	0	5.05e-18	0	0	3.54e-18	0.00438089	0	0	0	0	0	8.02e-19	0.0166879	1.82e-18	5.71e-18	0.0795859	1.25e-19	5.7e-20	0.000128129	0	0.0295203	0.00276464	0.123903	0.00806492	2.68e-19	0.0264031	0.0866124	0.0438168	0.0174757	0.0110606	0	1.34e-18	0	0.00944687	0.00476887
TCGA-06-0644	Mesenchymal	0	0.513595	0.588469	0.711033	0.767589	0.819769	0.627433	0.321302	0.13076	0	0	0	0	0.00264134	0	0	1.99e-18	0.0325955	2.45e-19	2.07e-18	0.00506928	3.25e-19	0.0461869	0	0.0173249	0.0210264	0	0.0133113	0.0727392	0	0.0211468	0	0.101185	0.0822096	0.000690785	0.121938	0.299747	0.000696911	0.0207315	0.177908	0.105697	0.0445924	0.0200773	0.00339217	0.0107948	0	0.0269981	3.48e-18
TCGA-06-2567	Classical	0	0.6164	0.70504	0.792877	0.798808	0.84433	0.711265	0.327811	0.0405566	0.0267062	0	1.4e-17	0	7.37e-19	0	4.47e-18	1.37e-17	0	1.28e-18	9.58e-18	0	0	0	0	0	0.00908383	0	3.29e-18	0.033523	0.000120902	0.0123288	0.00300114	0.059423	0.0906766	0.000196591	0.292435	0.0109995	1.18e-20	0.00861529	0.117776	0.0754565	0.0387526	0.0016502	0.00296737	0.00244589	5.61e-18	0.0329475	0
TCGA-06-0158	Classical	0.0875928	0.299392	0.486375	0.712217	0.836061	0.755949	0.67264	0.196172	0.068825	0.0088335	1.65e-18	4.01e-20	3.35e-18	7.77e-21	2.54e-18	6.22e-18	0	0.0308915	0	4.29e-19	0	1.4e-17	0.0065563	7.62e-19	0	0.00816916	1.19e-19	1.74e-18	0.0564275	0.00855193	0.0080805	9.17e-21	0	0.0221174	0.0011147	0.120639	0.000634092	5.6e-19	0.0318644	0.0808807	0.0421939	0.0218149	0.016033	0.00198575	0	7.93e-18	0.0271878	0
TCGA-06-5416	Proneural	0.0357968	0.563517	0.62328	0.741063	0.847092	0.537113	0.538616	0.268539	0.0061701	0.00708631	4.92e-18	0	0.144993	3.34e-19	1.01e-18	4.3e-18	2.1e-19	1.09e-18	2.05e-19	0	3.36e-18	0	0.0151735	0	0	0.0312665	7.56e-18	8.52e-19	0.0205497	1.37e-17	0.00197078	0	8.74e-19	0	0.000518676	0	0.0376903	0	0.00671924	0.0242327	0.00658115	0.0142599	0.00204648	0	0.0115285	1.53e-18	0.026742	0
TCGA-06-5408	Classical	0	0.441428	0.512645	0.798156	0.799321	0.668077	0.670817	0.304856	0.0215766	1.59e-21	1.36e-18	1.71e-18	2.17e-18	9.74e-19	6.94e-19	1.51e-18	0	0	0	1.8e-19	1.06e-18	3.43e-19	0	0	0.0146714	0.0171267	1.84e-18	0	0.0411044	0	0.00920418	0	0.00956172	0.0370255	0	0.0577739	0.013461	0	0.013071	0.068966	0.0361382	0.00580621	0.00649805	0.00542087	0.00819815	0	0.0188115	0
TCGA-12-5295	Classical	0.0419348	0.494165	0.705413	0.791758	0.742919	0.880995	0.610489	0.300089	0.0382318	0	1.75e-17	0	0.0855534	0.00505076	9e-19	0	0	0.0149806	0	1.43e-18	0.0117106	1.28e-17	0.0433208	2.07e-17	0.00719595	0.0463646	1.3e-18	1.73e-18	0.0802324	1.62e-18	0.00829361	0.0027643	3.68e-19	0.00282268	1.86e-19	0.164825	0.115228	3.97e-19	0.045126	0.179929	0.0800629	0.0648413	0.010188	0.00396543	0.00693308	0	0.0463971	0
TCGA-06-2569	Mesenchymal	0.0244994	0.554436	0.608141	0.745724	0.909623	0.534127	0.529688	0.320044	0	0	2.24e-17	0	0.0596055	0	2.23e-17	0	0	3.12e-18	0.0208222	6.2e-18	0	0	0.0048103	0	6.39e-18	0	9.4e-19	0	0.0539504	4.76e-18	0.00119841	1.5e-19	0.375398	2.63e-18	0.00476279	0.382471	0.0453436	0	0.0209036	0.00720686	0.000475711	0.00376191	0.0141968	0.00951954	0.0139164	3.97e-17	0.0343268	0
TCGA-06-0238	Proneural	0.0183694	0.663625	0.768906	0.845026	0.792735	0.86241	0.826347	0.308706	0.0885153	0.0153373	0	0.0262097	0.0562136	0	2.11e-18	3.04e-18	4e-18	4.24e-18	4.73e-20	1.38e-17	1.28e-17	8.12e-18	0.0567481	0	0.00215464	0.0089436	0	0.0206588	0.00578907	0.0230447	0.00256251	0.00288136	4.78e-18	0.1835	0	0.0669046	0.515382	0	0.0140314	0.121488	0.0566557	0.0673966	0.0200403	1.19e-18	0.0151084	0.00789513	0.0690432	0.01033
TCGA-28-5213	Mesenchymal	0	0.604322	0.738842	0.818275	0.748968	0.979509	0.71893	0.370703	0.0321675	0.0194338	4.13e-18	3.47e-19	0	0.00450606	3.58e-18	2.98e-18	3.51e-17	0.0638933	0	3.19e-18	0.00507355	9.36e-18	0	6.48e-19	0	0.0358773	1.59e-18	0	0.0588435	4.16e-17	0.0210508	0	0.15677	0.0434128	4.13e-20	0.177878	0.150292	0	0.0251783	0.257125	0.102908	0.107848	0.00930327	0.00123734	0.0126201	6.72e-19	0.0500902	4.48e-19
TCGA-28-2509	Mesenchymal	0	0.485242	0.546981	0.791238	0.77185	0.741524	0.647362	0.34975	0.0217342	0	0	4.37e-20	0.00825749	0	0	0	1.01e-17	0.00604594	5.24e-19	1.59e-18	0	0	0	0	0	0.0260034	1.56e-19	0	0.00464586	4.14e-18	0.0377525	3.81e-05	0.021168	0.110068	0	0.100918	0.0525739	1.75e-19	0	0.107689	0.0423955	0.0274133	0.0248372	0.000626301	0.000323038	3.95e-18	0.0365376	0
TCGA-26-5136	Mesenchymal	0.0518009	0.579272	0.690521	0.803314	0.701842	0.875078	0.678739	0.336615	0.0560694	0.00140117	0	0	6.87e-20	0	0	9.37e-19	1.16e-17	1.64e-18	0.000711615	1.82e-20	1.66e-18	4.64e-18	0.00393179	5.44e-19	0.00919308	0.0172783	0	0	0.0551589	8.32e-20	0.0111004	7.46e-05	0.0192559	0.0594578	0.00264716	0.18168	0.0300823	0	0.0179681	0.127993	0.0679481	0.0389163	0.0258373	0	0.00614496	0	0.035737	0.00922764
TCGA-06-5414	Classical	0	0.399016	0.528799	0.702109	0.771203	0.824215	0.632009	0.236412	0.0494595	0	1.09e-17	1.39e-18	0	2.26e-19	0	2.71e-18	0	0.0375947	0	0	0	1.46e-18	0.00761611	0	2.44e-20	0.0306136	2.58e-19	3.63e-18	0.0838387	0	0.0118948	9.14e-21	0	0.0323753	1.37e-19	0.126655	0.0376942	1.17e-19	0.0415845	0.139429	0.05317	0.0400903	0.0140344	0.00838299	0	0	0.0200309	0
TCGA-06-0138	Mesenchymal	0	0.569183	0.716532	0.881908	0.809625	0.884048	0.727086	0.2891	0.00834829	0.00671777	9.05e-18	0	0.00903342	0	0	0	0	7.7e-19	1.82e-20	1.44e-17	2.26e-17	0	2.1e-18	0	0.00348118	0.0386421	2.39e-18	1.89e-18	0.092279	7.72e-19	0.00477577	0	0.0520718	0.00982781	0.00438972	0.181796	0.0729221	0	0.0626824	0.16849	0.0864715	0.0459431	0.00412425	0.000560707	3.69e-20	4.64e-18	0.0586616	0.0112383
TCGA-28-1747	Classical	0.274061	0.52813	0.700825	0.816941	0.781931	0.9112	0.75939	0.401908	0.0522859	0.0134615	1.49e-17	0.0191142	4.55e-18	5.32e-19	0	0	1.92e-17	0.011948	8.11e-18	2.69e-19	0	0	0.0151676	0	0.0226312	0.0099463	0	4.23e-19	0.00832303	1.27e-19	0.0021314	0	8.11e-18	0.026526	7.7e-21	0.111865	0.00473018	2.93e-19	0.0116003	0.113719	0.0198071	0.0911275	0.0230195	0	0.00541582	1.31e-18	0.0401571	3.3e-19
TCGA-06-0156	Proneural	0	0.661789	0.600237	0.749043	0.831831	0.860066	0.715273	0.27527	0.0682522	0.0131114	0	0.00217261	5.21e-18	1.48e-20	0	1.29e-18	0	1.33e-18	2.47e-18	1.3e-18	3.77e-18	5.76e-18	0.0101044	0	0	0.0154788	0	0.0127858	0.0144756	0	0.00301995	2.1e-20	0.00810581	0.0252637	0	0.0196148	0.383042	7.23e-19	0.00262007	0.130489	0.0873026	0.0236293	0.00219916	1.17e-19	1.01e-18	0	0	0.00417626
TCGA-32-5222	Proneural	0	0.558177	0.654581	0.76482	0.801841	0.767882	0.663618	0.163636	0.0168456	1.31e-18	1.35e-17	5.4e-19	3.44e-20	0.00316176	0	0	1.63e-17	0	0.00437373	0	9.45e-19	2.3e-18	0.0111229	0	0	0.0630482	7.99e-18	3.46e-18	0.0868953	0	0.00582326	0	1.81e-17	0.0211086	1e-18	0.184727	0.0446571	1.19e-20	0.0516109	0.140234	0.0231431	0.0640488	0.0141364	0.00527417	0	0	0.0463395	4.94e-18
TCGA-28-5208	Mesenchymal	0	0.510967	0.565885	0.734897	0.83407	0.715455	0.638788	0.249666	0.0223813	0	0	0	0	0	0	2.26e-17	0	0	0	1.69e-18	3.28e-18	0	0.0209204	0	1.29e-18	0.0226411	4.63e-18	3.3e-18	0.100832	0	0.00561085	5.38e-05	0.0146733	0.0490152	4.9e-19	0.0974951	0.0336224	4.54e-19	0.0525717	0.120734	0.0493705	0.033531	0.00854553	0.00523627	0.000882455	0	0.0467016	0.000575988
TCGA-26-5133	Proneural	0.0146922	0.364841	0.614925	0.780242	0.914867	0.478017	0.68973	0.377031	0.02647	0.00212332	2.51e-18	0	0.0342083	0	5.66e-19	0	0	0	0.0102404	0	2.5e-17	1.49e-17	9.87e-19	1.11e-18	0	0.000895006	0	5.89e-19	0.0808941	0	0.00206575	2.93e-20	0.051502	0	0	0.0778625	0.0300825	1.15e-19	0.0355422	0.0402087	0.0245591	0.016347	0.00409142	0.0011976	0.0164678	0	0.0352551	0
TCGA-06-2563	Classical	0	0.358288	0.53295	0.745542	0.823964	0.637691	0.624555	0.220673	0.0206539	4.18e-21	0	0	5.01e-19	1.3e-19	3.1e-18	2.7e-18	0	0.0100877	0.000429561	0	0	2.36e-18	0	4.98e-18	0	0.0251386	3.7e-18	0	0.136469	1.72e-19	0	0	0	9.54e-19	0.000693898	0.120526	0.0111235	4.38e-19	0.0796573	0.0667036	0.0248437	0.0178941	0.0154211	0.010956	4.84e-05	0	0.055548	5.61e-18
TCGA-06-2557	Classical	0.221166	0.607832	0.746575	0.76974	0.778151	0.974727	0.782685	0.292669	0.190929	0.00935257	0	0.0839371	0	2.96e-20	6.52e-21	1.14e-17	0	0.0234726	0	0	0.00681514	1.67e-18	0	0	0.0508548	0.00365974	1.62e-19	8.89e-19	0.012776	0.00313243	0.00193006	4.35e-21	0.00375575	0.094828	0	0.0577717	9.42e-19	0	0.00580039	0.209285	0.127515	0.0550545	0.0447317	4.02e-19	0.00150324	8.32e-20	0.0105244	0.0207088
TCGA-76-4932	Proneural	0	0.380021	0.525456	0.8168	0.811906	0.658057	0.604477	0.285229	0.00942045	0	0	3.4e-18	0.0260715	0	0	5.54e-18	0	0	3.3e-22	2.56e-18	1.83e-17	1.54e-18	0.0120169	2.08e-17	4.45e-19	0.0278081	1.57e-18	1.58e-18	0.065127	9.69e-19	0.010171	0.000127221	0.0350457	0.0154623	0.00247412	0.139846	0.0393779	4.04e-19	0.034261	0.0730932	0.0333096	0.00356883	0.0126011	0.00457865	0.00226243	0	0.039764	0.00571347
TCGA-06-5858	Classical	0.0172243	0.566349	0.499016	0.686102	0.87686	0.697874	0.668718	0.258568	0.0109512	0	0.0215783	1.35e-18	0	0	3.19e-18	1.67e-17	7e-18	7.11e-18	4.14e-19	4.61e-18	0	0	0.00107761	0.00543687	5.5e-19	0.0277067	1.33e-17	0	0.0903928	1.71e-19	5.53e-22	0	0	0.0444695	2.05e-19	0.242702	2.35e-18	4.26e-19	0.0341787	0.127064	0.0669067	0.0284917	0.020177	0.00150495	0.000719333	1.48e-17	0.0149704	0
TCGA-28-2513	Mesenchymal	0	0.396828	0.54009	0.692927	0.789362	0.900446	0.650859	0.263927	0.0823813	0.00011236	0.00381243	0	0	6.8e-19	0	6.22e-18	1.93e-17	0.0669621	0	7.53e-18	2.44e-18	0	0.0256969	4.57e-18	7.78e-20	0.00864255	1.11e-19	0	0.118353	4.38e-18	0.0242857	0	0.112354	0.0405019	0.000769126	0.158721	0.155783	0	0.0549722	0.170164	0.0812178	0.0538889	0.00897359	0.00409457	0.00576135	0	0.0171338	1.05e-18
TCGA-19-1787	Mesenchymal	0.0545024	0.599556	0.527379	0.77282	0.869478	0.741716	0.660426	0.342801	0.11989	0.00775063	0	1.17e-21	5.35e-18	7.59e-21	0	0	5.17e-18	4.77e-19	0	2.78e-18	2.85e-17	2.59e-18	3.63e-20	3.91e-20	0.00325291	0.0326778	0	0	0.0316854	1.78e-18	0.0238894	0.000268995	0.0452151	0.0167775	7.77e-19	0.175163	0	1.06e-19	0.0130186	0.108067	0.0574277	0.0378836	0.0233144	0.00180137	0.0166531	0	0.0455906	0
TCGA-16-1045	Mesenchymal	0.0468726	0.400263	0.554163	0.763326	0.756992	0.900212	0.750491	0.297991	2.15e-19	0.0542124	0	0.00510602	0	7.54e-19	6.3e-19	0	0	0.0224769	6.62e-18	1.39e-17	9.8e-18	0	0.00483818	2.14e-18	0.0180594	0.0044609	0	0	0.122504	0	0.0158906	0	0.020997	0.042917	8.86e-19	0.240926	0.246877	2.83e-20	0.0387522	0.24239	0.0912161	0.115802	0.0195943	0.00272219	0.0236434	0	0	8.68e-20
TCGA-27-2519	Mesenchymal	0	0.461929	0.650286	0.78166	0.735628	0.870995	0.706067	0.351159	0.073138	0.00868084	1.14e-17	0.0265525	0.0296061	5.05e-21	1.31e-18	0	0	0.0350885	4.67e-18	9.98e-19	0	0	0.0248102	2.08e-17	0.0307725	0.0185684	0	0	0.0470543	6.66e-18	0.00684056	0	6.92e-18	0.0347638	0.00237968	0.0459697	0.140122	0	0.0120635	0.170586	0.0949751	0.0702976	0.0118325	0	0.00722838	0	0.0168474	0
TCGA-32-2615	Mesenchymal	0	0.494164	0.574953	0.827878	0.86207	0.828474	0.651007	0.303194	0.0559051	5.05e-20	0	0.00537764	0.0204153	7.18e-20	2e-18	1.3e-18	3.96e-18	0.0937012	8.26e-19	0	3.69e-18	1.84e-19	4.96e-18	0.00405342	0.0262294	0.0196143	0	0	0.0304213	3.64e-19	0.0454065	0	0.0450357	0.0337797	0.00203289	0.0504769	0.0463362	0.000161571	0.0128499	0.10973	0.0624896	0.0167911	0.0149994	0.00281419	1.3e-18	0	0.0117985	9.02e-20
TCGA-41-4097	Mesenchymal	0.0994956	0.409155	0.589403	0.69838	0.799913	0.829888	0.67909	0.413205	0.0317228	0.00392202	0.0112067	0.024683	1.02e-17	2.69e-19	3.81e-18	1.38e-18	0.0046038	0.0431556	0	1.17e-18	0	0	0	1.57e-18	0.000626641	0.00943486	0	0	0.0529358	0	0.0210819	0	0.0694854	0.03575	0	0.0370944	0.068531	0	0.027701	0.139014	0.0540951	0.0761452	0.0167924	0.00685686	0.00646052	0.00736416	0.00173417	3.64e-19
TCGA-28-5218	Mesenchymal	0.0298962	0.484297	0.785862	0.576285	0.815407	0.839189	0.518343	0.181569	0.0526146	4.16e-22	0.00310199	0.0267349	0.110925	0.023393	0.0125117	0	0.0102245	0.0635304	0.00395197	0.0669159	0.120319	0.00491664	0.0305675	0.00857686	0.0124668	0.00642067	0	0.00158229	0.163501	6.23e-19	0.000183673	9.06e-21	0.260859	0.0844539	0.00149575	0.216015	0.229921	5.28e-19	0.0765133	0.125857	0.103972	0.0525481	0.0263641	0.00524712	0.0056626	6.43e-19	1.24e-18	0.0409881
TCGA-27-1837	Classical	0.129634	0.349513	0.587841	0.778031	0.791226	0.744172	0.717614	0.300879	0.0148961	0.025343	5.98e-19	3.03e-19	4.26e-18	3.6e-18	9.54e-20	0	1.81e-18	9.33e-18	0	1.75e-18	2.23e-18	3.65e-19	0.0186675	0	0.00861482	0.00738609	1.19e-18	0	0.0761095	0	0.00943249	0	0	0.0494912	0	0.121998	0.0380866	6.74e-19	0.0363677	0.0620974	0.040438	0.0229462	0.00490549	0.00178229	0.00503016	2.58e-18	0.0411424	0.01478
TCGA-06-5413	Mesenchymal	0	0.553256	0.69021	0.796698	0.77387	0.814402	0.680188	0.259233	0.0125507	0.0114976	4.03e-18	0.0112059	0.022713	0.00690722	8.82e-19	3.88e-18	0	1.88e-18	0.00258067	0	0.0129305	4.64e-18	0	1.78e-20	0.0155035	0.0211926	1.05e-18	0	0.112809	0	0.00302821	0.00106562	0.110638	0.0857316	0.00142805	0.113873	0.243975	0	0.0594637	0.151796	0.0800837	0.0738074	0.0102929	0.00486946	0	3.98e-18	0.0452679	0.00848016
TCGA-76-4928	Classical	0	0.427759	0.508834	0.744467	0.798719	0.781773	0.669673	0.263677	0.00475337	1e-20	0	0	0.00432927	0	0	0	5.43e-18	0.0159214	2.85e-20	0	0.00165639	2.57e-18	0.0184282	3.24e-18	0	0.0245459	9.71e-19	0	0.124979	9.03e-20	0.0232492	3.54e-19	0.00682018	0.0441143	4.18e-19	0.160858	0.0775709	0.00110335	0.0525583	0.126117	0.0436694	0.0840346	0.00807476	0.0178161	0.0117464	0	1.73e-18	1.31e-17
TCGA-27-1835	Classical	0.0282311	0.219597	0.614915	0.736421	0.937384	0.499206	0.534271	0.307572	0	6.67e-19	2.15e-18	4.46e-18	0	0	1.16e-18	2.88e-17	0	9.19e-18	0.00671818	0	0	1.39e-17	0.00209113	0	0	0.0129414	0	0	0.180754	0	0.00337219	0	0	3.53e-19	0	0.141991	0.0762393	9.12e-19	0.101642	0.0217534	0.00186319	0.0037357	0	0.00135167	0.00888552	0	0.0499293	0
TCGA-15-1444	Proneural	0	0.427254	0.562925	0.732902	0.659323	0.782651	0.705451	0.250152	0.0478171	1.41e-19	0	0.00368176	8.23e-19	0	3.41e-18	1.22e-18	2.54e-17	0.00671157	1.76e-18	0	3.52e-18	1.44e-17	0.0300366	2.59e-18	0.0194139	2.03e-20	2.42e-19	1.82e-19	0.0591366	0.00906343	1.03e-18	0	0	0.0323192	0.00169237	0.190197	0.0271509	0	0.0339964	0.0981914	0.0449396	0.0294693	0.0225542	0.0015824	0	9.99e-18	0.0071986	0
TCGA-06-0747	Classical	0.104487	0.350132	0.535813	0.732501	0.842864	0.553732	0.554668	0.337372	0.00503714	2.08e-20	3.98e-18	0	7.43e-19	0	1.1e-17	6.48e-18	0.0135467	0.0167439	0	0	2.58e-18	4.62e-18	1.02e-21	1.48e-17	0.00597289	0.0360376	6.95e-19	1.34e-19	0.0320002	0	0.0198705	2.71e-22	1.83e-18	0.00293479	2.33e-19	0.0798511	0.0564729	0	0.0220652	0.0268979	0.0126157	0.00435211	0.00486839	0.00501016	0.000394131	0	0.00985215	0.00424108
TCGA-28-1753	Mesenchymal	0.0525258	0.558062	0.582493	0.656177	0.729321	0.83458	0.744326	0.204578	0.0526581	0.00288251	0.0607736	0.00718598	3.25e-18	0	0	0	4.7e-19	0.0113165	0	1.69e-18	2.67e-18	1.67e-18	0.0196344	0	0	0.00352674	0	7.72e-19	0.149653	0.00332088	0.00126625	2.84e-05	0.0802776	0.0429898	0	0.176897	0.156342	1.91e-19	0.0716284	0.241745	0.0943148	0.158703	0.0294816	0.00407609	0.00824554	0	0.00271748	0.0168862
TCGA-06-0219	Proneural	0.00542062	0.517606	0.768126	0.834908	0.828923	0.764988	0.665757	0.264275	0.0351861	0.0151851	1.76e-17	7.31e-21	0.0656725	0	0	6.58e-18	0	0	0.00750096	7.08e-18	2.54e-18	2.18e-17	0.0109488	0	2.95e-18	0.071358	7.83e-19	0	0.00956015	1.12e-18	0.0147564	0.00198275	0.00758567	0.0583295	9.72e-21	0.0828061	0.115904	4.31e-20	0.0137828	0.157118	0.0485874	0.101363	0.00594334	0	0.0139205	0.00805359	0.0923618	1.02e-18
TCGA-06-0749	Classical	0.104424	0.396686	0.656577	0.789445	0.89901	0.927622	0.753475	0.276834	0.0185835	0.0105658	1.21e-17	0.00804236	1.53e-18	3.49e-19	0	9.8e-18	1.2e-18	0.017523	0	1.16e-17	2.27e-17	6e-18	4.06e-18	8.75e-18	0.013872	0.00634935	1.49e-18	0	0.00568378	0	0.0116579	0	0	0	0.000969444	0.316639	0.0958335	6.15e-19	0.01512	0.191181	0.0277335	0.150163	0.0238822	0	0.0257909	2.57e-18	0.0750706	0
TCGA-06-0750	Mesenchymal	0	0.39597	0.602053	0.774696	0.807422	0.842087	0.663828	0.327575	0.0705532	0.0307509	1.04e-17	0	0.0033349	0	2.28e-18	5.99e-18	0	0.0363785	2.75e-18	1.33e-18	0	6.13e-18	0.00585973	0	0.00845766	0.00656584	0	0	0.124583	2.32e-18	0.0199209	0.000503479	0.158686	0.0734998	0.000717088	0.169494	0.128413	6.58e-19	0.0758628	0.140722	0.079614	0.0602415	0.0123228	0.00935102	0.00505041	0	0.0401462	0
TCGA-19-5960	Classical	0.0190787	0.579635	0.623101	0.89633	0.875847	0.491115	0.633741	0.353487	1e-18	9.17e-19	1.2e-18	0	2.55e-18	2.28e-18	1.93e-18	3.18e-18	3.61e-19	1.42e-19	0	1.74e-18	1.57e-18	5.28e-18	7.32e-19	0	0.00661956	0.0186621	9.76e-20	1.1e-18	0	0	2.04e-18	0	0	7.15e-19	2.36e-18	0.120914	0.0136655	1.24e-18	1.64e-18	0.0179188	0.00665392	0.00948433	0.00552066	0	7.99e-18	0	0.0286712	1.71e-18
TCGA-06-0745	Proneural	0	0.491054	0.621972	0.821341	0.845594	0.815277	0.640845	0.233491	0.0354008	0.00300116	0	6.7e-20	0.101092	0	5.78e-19	0	0	0.0142198	0	1.11e-18	6.99e-18	1.27e-17	0	4.79e-18	0	0.013822	0	0	0.114308	0	0.00723281	0.000478911	0.0933989	0.0162018	0.00250813	0.108787	0.0559651	0	0.0770107	0.110758	0.0612686	0.0304489	0.0109857	0.00255089	0.00478331	2.2e-18	0.070698	0.0171739
TCGA-27-2528	Classical	0.0130245	0.436248	0.540701	0.765185	0.842378	0.474316	0.568232	0.252999	1.22e-18	4.81e-20	0.00837413	7.23e-19	1.42e-17	0	1.95e-18	0	0	4.7e-18	0.00164407	8.2e-20	0	1.42e-17	0.0145229	0.0241812	5.75e-18	0.0324207	0	1.6e-18	0.119772	0	0.00388011	1.9e-20	0.126252	0	0.00029488	0.149803	0.0472559	3.46e-19	0.0813862	0.0363443	0.026336	0.00335175	0.00374118	0.0167495	2.63e-19	5.79e-18	0.021096	0
TCGA-06-2558	Proneural	0	0.448079	0.585048	0.726728	0.817841	0.673098	0.67734	0.273611	0.00447692	0.00630822	6.72e-18	5.37e-19	1.91e-18	1.63e-19	0	0	0	4.44e-18	0.0045225	0	3.28e-18	6.93e-18	7.92e-20	3.64e-19	2.47e-18	0.00885038	0	0	0.169298	0	0	0.00529181	6.61e-18	0.0394902	0.000944687	0.166186	0.0318777	0	0.077971	0.0811335	0.0227573	0.0678527	0.000594659	0.00221269	0.000276913	0	0.0380365	0.00650794
TCGA-06-2561	Classical	0	0.452557	0.568225	0.736083	0.725041	0.817418	0.64972	0.323328	0.0488127	0	1.13e-17	0.0199339	0.00182654	7.76e-20	0	5.78e-18	0	0.0460343	0	0.00632347	1e-18	0	0.0132107	0	0.0290416	0.0359982	4.03e-18	0	0.0229393	6.7e-19	0.00511456	4.71e-19	1.64e-18	0.0377907	2.88e-18	0.0289889	0.0438295	1.72e-19	0.0121002	0.157583	0.0433704	0.0496414	0.0207391	0.00352973	0	1.39e-18	3.03e-20	1.85e-18
TCGA-27-1830	Mesenchymal	0	0.513454	0.59451	0.739559	0.808487	0.7423	0.609417	0.306617	0.0310969	0.0134864	0.00785951	2.68e-20	1.14e-18	1.11e-19	8.93e-22	0	9.95e-18	0.00177637	0	2.71e-18	1.19e-18	0	9.45e-20	0.00585277	0.00491719	0.00948179	0	8.71e-19	0.0723129	1.87e-18	0.00869042	0	0.00731827	0.036199	0	0.111723	0.0179561	0	0.0260593	0.092442	0.0486462	0.0264708	0.00252833	0.00191074	0.000540271	2.58e-17	7.86e-20	0
TCGA-41-5651	Proneural	0	0.586706	0.68361	0.87625	0.888316	0.577911	0.686775	0.331129	0	0	0	7.44e-18	0	0	0	0	0	5.47e-19	0.00996518	1.67e-18	0	0	0	6.04e-18	1.86e-18	0.0136987	8.21e-19	0	0.069884	0	7.13e-20	0	0	1.45e-18	6.68e-22	0.150269	0.017529	1.85e-19	0.0260043	0.0113526	0.0107457	0.00377217	5.93e-19	0	0	0	0.0272442	0.0253174
TCGA-16-0846	Proneural	0.173449	0.561829	0.786482	0.883284	0.884948	0.852582	0.746602	0.378194	0.108001	0.0325891	1.72e-17	0.000334929	0	1.83e-18	8.54e-18	3.16e-18	0	0.0242459	0	1.4e-17	0	1.03e-17	0.0243143	5.97e-18	0.0308185	0.0034478	2.83e-18	2.26e-18	0.0136937	0.000955487	0.0133219	0	1.12e-18	0.0361113	6.37e-21	0.190088	0	0	0.0159909	0.123209	0.0714234	0.0563565	0.012822	0	0.0293841	2.98e-18	0.0227294	0.00298393
TCGA-28-5204	Proneural	0.0224651	0.515146	0.568216	0.80258	0.782202	0.643952	0.65902	0.20218	0.0366661	0	0	1.33e-17	1.22e-17	0	2.63e-18	5.7e-18	2.27e-17	0	2.54e-20	0	5.8e-18	1.77e-17	0.000103622	0	0	0.0130035	1.63e-18	7.51e-19	0.105859	2.52e-18	0.00138675	4.32e-05	0.0159888	0.0316381	0.0013086	0.230121	0.00792382	0	0.0608594	0.0640422	0.0424078	0.00754859	0.00358086	0.00346441	0.00305675	1.65e-17	0.0475959	0.0117263
TCGA-32-2616	Classical	0	0.3974	0.547695	0.74991	0.9154	0.675505	0.624173	0.283123	0.0236859	6.28e-20	1.53e-17	0	0	0	0	1.59e-17	2.5e-18	0.0041547	0	1.48e-18	0	0	7.99e-18	5.81e-18	0.0146099	0.0364388	1.02e-18	0	0.0309984	3.83e-18	0.00903646	0	0.00693545	0	4.25e-20	0.188946	4.63e-19	0	0.00936765	0.144643	0.0514043	0.0687219	0.00577829	0	0.0191911	0	0.0269042	0
TCGA-27-2523	Classical	0.114428	0.457958	0.588017	0.793023	0.807509	0.626206	0.650604	0.314693	0.0115881	1.74e-20	6.86e-18	0	0.0164525	0	1.06e-19	4.89e-18	3e-18	0	0.00350442	0	1.28e-18	0	0	4.5e-18	1.25e-18	0.0153683	7.27e-19	0	0.0502353	0	0.00296157	0.000281781	0	0.0128841	0.00166317	0.0660029	0.00796961	0	0.0252895	0.0666844	0.0432393	0.0109289	0.00708325	0.00500419	0	0	0.0498588	0.0064369
TCGA-28-5207	Mesenchymal	0	0.438382	0.572339	0.788567	0.82343	0.589394	0.640914	0.295298	0.0535091	2.19e-19	2.59e-18	1.61e-18	0	1.88e-18	4.5e-18	0	7.16e-19	0	1.17e-19	1.56e-18	0	2.27e-18	1.56e-18	0.0340943	4.21e-19	0.00953235	1.85e-19	1.15e-18	0.19874	0	1.67e-18	4.89e-21	9.92e-19	1.61e-19	7.19e-19	0.347799	0.0285902	3.47e-20	0.142183	0.0440849	0.0100745	0.0528703	0	0.00370208	1.38e-18	0	0.0156982	0.0215416
TCGA-14-0787	Classical	0.0895633	0.461157	0.577602	0.810036	0.852526	0.77409	0.704717	0.299541	0.0532877	0	6.46e-18	0	3.36e-18	0	2.18e-18	0	0	0.00526808	0	2.29e-19	6.34e-18	4.42e-18	0.00671355	1.3e-17	0.0111311	0.0314862	3.33e-18	0	0.0212947	0	0.00726617	0	0.0043961	0.0408488	0	0.172529	0.0437439	0	0.0106894	0.134339	0.0574172	0.0276619	0.00790779	0.00370863	0.000797596	0	0.0623227	3.1e-18
TCGA-12-3653	Classical	0.0912695	0.506963	0.594154	0.821865	0.83971	0.753744	0.713073	0.331782	0.0121658	9.84e-20	5.84e-18	0	0.0366933	0	0	1.08e-17	2.79e-18	0.0167647	5.6e-20	2.08e-18	1.13e-17	1.27e-17	0.00114674	2.12e-17	0.0185723	0.0157031	0	0	0.0599605	5.36e-19	0.00210115	0.000186205	0.0366043	0.0162394	0.00283175	0.170453	0.0207541	3.69e-19	0.0424096	0.0820175	0.0470955	0.0120452	0.0118612	0.00431798	0.00582176	1.98e-17	0.0193488	0.00258163
TCGA-02-2483	Proneural	0	0.728359	0.647986	0.765983	0.762272	0.784976	0.701707	0.315315	0.0622914	0.000493544	0	0	0.125989	0	1.78e-18	7.21e-18	9.95e-18	1.68e-18	0.00847159	4.84e-18	0	5.03e-18	0.0106512	0	0	0.0330389	1.21e-18	0	0.116541	0	0	0.00257499	0.0177361	0.00433007	0.00300877	0.0222768	0.0486259	0	0.0621863	0.0792112	0.0442928	0.0314609	0.011579	0.00169837	0.00866027	0	0.0455835	0
TCGA-06-0184	Mesenchymal	0	0.391744	0.580684	0.768651	0.757393	0.938558	0.789225	0.32894	0.0106035	0.00955889	1.23e-17	0.0238561	2.41e-18	1.12e-18	3.37e-18	6.1e-18	4.4e-18	0.0174071	1.96e-19	0	1.7e-17	0	0.00940216	0	2.77e-18	0.0158225	0	8.98e-19	0.109633	0	0.0187871	0	1.04e-19	0.0387123	0	0.123063	0.136165	0	0.0733011	0.204767	0.0631452	0.0616057	0.0287572	0.00173911	0.00924101	0	0.0481424	0.0169219
TCGA-06-0178	Proneural	0	0.607403	0.815435	0.938946	0.720303	0.823231	0.736542	0.330091	0.0502103	0.0132368	7.67e-18	0	0.156307	0	0	0	3.6e-17	2.68e-17	0.02128	0	0	1.83e-17	0.056628	1.11e-17	3.43e-18	0.0668128	0.00962152	0	0.000304482	0.0013196	0.000735703	0.00272851	0.0930486	0.0364696	0.000965059	0.144851	0.23939	6.85e-20	0.0149452	0.146483	0.075826	0.0764624	0.0285754	1.89e-19	0.0117451	0	0.118752	7.05e-18
TCGA-41-3915	Mesenchymal	0	0.483889	0.595106	0.739191	0.808703	0.811674	0.666058	0.269585	0.0223565	0.00965945	0.0283284	1.43e-18	0	0	0	6.82e-18	4.68e-18	0.0251831	0	3.31e-18	8.72e-18	0	0	0.00236551	0.0037269	0.00598394	1.47e-18	0	0.0727094	0	0.0225016	0.00189252	0.116069	0.0599436	7.4e-05	0.128866	0.0842468	0	0.0372868	0.159018	0.0925433	0.0426556	0.00884773	0.00499767	0.0097812	1.27e-18	0.00706862	0.0159502
TCGA-06-1804	Classical	0.132326	0.335641	0.585462	0.768603	0.790442	0.716274	0.663109	0.39453	0.0220452	0.00168449	5.74e-18	0	0	2.43e-18	9.09e-19	1.66e-18	0.0135101	0.0148226	0	0	9.46e-18	0	6.32e-19	1.49e-17	0	0.00521852	0.00670995	5.38e-19	0.0291669	2.14e-19	0.00230808	0	0.0296667	0.0288737	9.11e-25	0.280215	0.0126808	2.28e-19	0.0201999	0.0351487	0.0251038	0	0.0074772	0.00225086	0.00548284	0	0.0207592	0.000293623
TCGA-12-0619	Mesenchymal	0	0.534687	0.575486	0.740817	0.804345	0.857851	0.707142	0.338813	0.0519734	0.00787197	0.0489223	1.68e-21	0.00357468	3.17e-21	0	2.38e-18	0	0.0175158	0.0013018	8.62e-19	0	4.84e-19	0	0.000128432	0	0.00441027	1.05e-17	0	0.0402278	0	0.0595884	9.06e-20	0.050969	0.0627227	0	0.166886	0.0722279	0.00253751	0.00981226	0.137044	0.072543	0.0421165	0.0243669	0.00162762	0.00648174	4.73e-18	0	0.0233073
TCGA-02-2485	Classical	0.118416	0.577544	0.633682	0.878287	0.836487	0.604949	0.650889	0.27656	0.0509603	2.08e-20	0	0	0	2.55e-18	7.59e-18	4e-18	2.76e-17	1.3e-19	1.54e-19	0	0	1.6e-18	0.00321837	2.91e-18	0	0.0108797	2.23e-18	1.66e-18	0.0637503	0	0	0	0	7.23e-18	0.00117136	0.149741	0.0345428	1.88e-18	0.0455911	0.0282766	0.0248655	0.00342568	0	2.83e-19	0	0	0.032104	8.09e-21
TCGA-06-0125	Classical	0.0746491	0.40057	0.503863	0.72179	0.854909	0.581495	0.640583	0.254988	0.0016937	9.33e-05	0.0453693	0	5.62e-20	4.95e-19	0	0	0.000861137	0.000869712	3.33e-20	0	7.43e-18	5.4e-18	0.00258259	0	0	0.017652	0	0	0.0809441	0	0.0100064	0	0	0.0218682	0.00126331	0.16818	0.0205652	2.58e-19	0.0363721	0.033485	0.018314	0.00314665	0.0168702	0.0044521	1.02e-18	0	0.0110581	0
TCGA-02-0047	Proneural	0.0826444	0.376567	0.488597	0.688109	0.796725	0.738626	0.691706	0.264016	0.0151428	0.0118632	9.19e-20	0	0.0109094	1.22e-19	1.14e-19	3.31e-18	0	3.66e-19	1.27e-18	0	0	1.94e-18	0.000716811	3.28e-18	0.0122699	0.00560418	3.51e-19	0	0.0537501	0.00356844	0.00732401	0	0.0164391	0.0298035	0.00151261	0.107138	0.0301141	0	0.0163859	0.101927	0.0369282	0.0606427	0.0107436	0.00135629	0.0174874	0	2.27e-20	0.00451166
TCGA-14-0781	Mesenchymal	0	0.433817	0.546513	0.782505	0.807573	0.848329	0.679075	0.353435	0.0148635	0.00495246	0.0440402	0	0	7.68e-19	9.81e-19	1.14e-17	0	0.0290693	0	0	0	2.77e-18	0	8.29e-18	0	0.00575569	3.23e-19	0	0.188956	0	0.0452335	0	0.0695599	0.0443996	0	0.148047	0.102771	0.00710557	0.121264	0.129105	0.057832	0.0271755	0.00190103	0.00533941	0.00635823	0	0.00182334	0.0146087
TCGA-27-2521	Proneural	0	0.559249	0.672008	0.880322	0.842896	0.583372	0.681245	0.354314	3.47e-18	0.00267761	5.67e-18	0	0.022611	0	7.22e-18	0	5.61e-18	0	0.017342	8.1e-18	0	0	0.00827996	7.5e-19	2.29e-18	0.0243041	0	4.38e-19	0.0407594	0	0.00435442	4.55e-21	0.077165	0	0.00298726	0.0601919	0.0344657	1.99e-19	0.022069	0.0440991	0.0281721	0.00532352	0.00522467	0	0.00943696	0	0.0471377	0
TCGA-06-0132	Mesenchymal	0.0635413	0.456855	0.578906	0.698576	0.825855	0.944192	0.754792	0.203575	0.0344061	0.0402122	8.14e-18	0.0242515	0.00486867	1.05e-19	5.48e-18	2.37e-18	0	0.00638856	9.91e-19	7.88e-18	1.43e-17	1.86e-17	0.0323356	0	0.00968242	0.000936275	0	0.00112936	0.0505068	0.000458119	0.0126532	0	0.0404576	0.0573234	0.00393682	0.178635	0.28109	0	0.0216677	0.232813	0.0998114	0.160105	0.0189185	0.00405554	0.029574	0.000724417	0.0213197	0.00284174
TCGA-32-1970	Classical	0.203506	0.340049	0.556163	0.782088	0.930474	0.623143	0.65406	0.29745	0	0.00292164	4.12e-18	0	0	0	1.73e-18	3.55e-18	0	0	0	0	0	7.69e-18	3.29e-18	5.58e-18	0	0.0053198	1.58e-18	0	0.0641311	0	0.00245352	0	0.00752237	0.0492209	0	0.252937	0.0376278	0	0.0360177	0.0379066	0.0230352	0.0135098	0	0.00103422	0.0114077	0	0.0126066	0
TCGA-06-0882	Classical	0	0.413205	0.530788	0.679895	0.804544	0.799975	0.674097	0.29701	0.0429769	0.00209902	0	0.0137369	0	2.03e-18	2.56e-18	0	0	0.0240719	0	6.56e-19	2.39e-17	1.95e-17	0.0045928	0	0.00784312	0.0140492	0	0	0.0556785	0	0.0171462	0	0	0.0423932	2.22e-18	0.0750147	0.044641	6.2e-20	0.0301154	0.148447	0.0826014	0.0261246	0.0217713	0.00365157	0	0	0.0121748	9.12e-18
TCGA-32-1982	Classical	0	0.448278	0.803939	0.70805	0.824735	0.919488	0.698676	0.242356	0.0639463	9.53e-21	1.98e-18	3.59e-18	0	6.28e-19	3.79e-20	3.01e-18	2.74e-18	0.0166968	0.00225287	0	0	0	0.00199935	0.00124385	0	0.023591	2.12e-19	1.55e-19	0.293673	9.47e-19	0.0131099	0	0.0250329	0.0311427	0.000289933	0.32337	0.0975726	7.15e-20	0.191548	0.110854	0.0568127	0.0381822	0.0126037	0.00153544	8.5e-21	0	0.0350516	0
TCGA-27-2524	Mesenchymal	0	0.567795	0.617282	0.777402	0.885783	0.838712	0.719632	0.320444	0.0434531	0.00250015	8.3e-19	0	0.0387096	1.24e-19	1.93e-18	8.69e-18	0	0.0117878	0.00230198	0	0	2.84e-18	2.95e-18	0	0	0.0202563	1.33e-18	0	0.0646092	9.7e-19	0.0500179	0.00044353	0.0467155	0.0357867	4.07e-20	0.0958791	0.0704817	0.00851304	0.032536	0.144863	0.0827675	0.0242466	0.00648743	0	0.000379124	1.43e-18	0.080782	0.00268813
TCGA-32-1980	Proneural	0.0212669	0.440602	0.572954	0.650519	0.893754	0.842085	0.748544	0.243478	0.0807663	0.0211891	3.22e-18	0.0218377	0	0	0	2.51e-18	0.000101058	0.039302	1.62e-20	1.83e-18	5.47e-18	0	0	0	0.00753794	0.000251072	9.87e-19	0	0.103021	0.00232646	0.0335794	0	5.79e-18	0.0575182	0.000698204	0.11355	0.0449864	0.00151966	0.0434298	0.155906	0.0546582	0.116274	0.0122221	0.00390923	0.02288	0.000518481	0.018724	0.0049263
TCGA-06-0646	Proneural	0	0.535544	0.518981	0.712228	0.774695	0.826079	0.686297	0.213259	0	0.0279042	0.00439247	0.000792638	0	1.99e-20	8.78e-20	5.21e-20	0	0.0540629	0	2.2e-18	1.96e-18	0	3.44e-18	1.49e-19	0.0269316	0.00550232	0	3.32e-18	0.027821	0	0.0266729	0	0.00774335	0.0361231	0	0.069334	6.16e-18	2.25e-19	0.00681971	0.141302	0.082603	0.0429484	0.0124053	3.46e-19	0.0130092	4.62e-19	0.0240499	0.0142319
TCGA-27-1831	Classical	0.0866742	0.564035	0.792031	0.802401	0.787432	0.851605	0.66303	0.353052	0.0657085	0	0	0	0.050868	0.0167361	6.88e-18	0	0	7.16e-19	0.00988009	9.26e-19	0.0301258	0	0.0748368	0	0	0.056131	0.000532275	0	0.0579843	7.1e-19	0.0153471	0.000771055	0.0888889	0.0370397	1.62e-20	0.143079	0.158759	0	0.0385753	0.13508	0.0553074	0.0381051	0.0146257	0.00463777	0.00715497	0.0029294	0.0756767	4.47e-18
TCGA-32-2632	Classical	0.00355489	0.416288	0.692041	0.768004	0.895779	0.864394	0.712833	0.300283	0.0822573	0.00632907	1.47e-17	0.0139257	0	0	2.29e-18	1.63e-17	3.05e-19	0.0502211	5.92e-19	0	0	6.09e-18	6.77e-20	0.010943	0.0284464	0.014244	0	0	0.0618844	0	0.0406126	0	0.0634876	0.0461273	2.45e-20	0.128876	0.0639816	2.63e-19	0.0468702	0.172237	0.0982168	0.084482	0.00912302	0.000647118	0	2.11e-19	0.0179131	0.0354189
TCGA-06-0210	Mesenchymal	0	0.408135	0.552615	0.728158	0.814248	0.808987	0.616769	0.290453	0.0252147	0.00736493	9.75e-18	0.000340978	9.73e-20	4.2e-20	9.65e-19	2.67e-19	4.43e-18	0.0268071	0	0	4.56e-18	2.92e-18	0	3.98e-18	1.94e-18	0.0297077	0	0	0.00887956	6.01e-18	0.029313	3.94e-20	0.0837755	0.0359617	1.02e-18	0.132155	0.0406275	0.000980269	0	0.175462	0.0805676	0.0421117	0.0255891	0.0061029	0.00355426	1.26e-17	0.0173485	0.0114972
TCGA-06-0139	Mesenchymal	0	0.419679	0.685932	0.566621	0.716143	1	0.690973	0.173636	0.0791858	0.00076954	1.88e-17	0.0896369	0.107089	0.020703	2.08e-18	1.3e-17	3.05e-18	0.0594623	0.00193781	0	0.0365209	0	0.0792531	0	0.00195735	0.0258338	0.000966063	0.0165968	0.089416	2.13e-18	0.0383878	2.4e-21	0.0971897	0.0530953	0.00248465	0.100409	0.624135	1.76e-19	0.0418722	0.442181	0.185059	0.186577	0.0483688	0.0117821	0.0295459	0.00939137	0.0141203	0
TCGA-06-5411	Proneural	0.0126204	0.420379	0.559447	0.721818	0.846996	0.727544	0.692481	0.204278	0.0328884	0.0107675	0	0.00203516	0.0224037	0	0	1.69e-19	0.006166	3.39e-18	0.00283219	4.1e-20	5.99e-18	0	0	0	0.0145532	0.00885594	1.89e-18	2.17e-18	0.0514111	0.0049192	0.00538322	0	7.68e-18	0.0437556	0	0.0620128	0.0740234	0	0.030911	0.104901	0.0188739	0.102568	0.00704772	0.00444755	0.0154319	0.00254625	0.0489649	1.01e-19
TCGA-12-3652	Classical	0.0445281	0.453042	0.664811	0.834597	0.886703	0.615959	0.605199	0.275656	0.0125144	3.58e-19	0	0	0.0879379	0	5.52e-18	6.52e-18	3.9e-19	0	0.0252802	2.97e-18	0	1.06e-17	0.00236809	0	2.91e-18	0.0373444	7.15e-19	1.15e-18	0.0292923	5.83e-18	0.00739375	7.97e-05	0.0331069	1.04e-18	8.07e-18	0.0938983	0.0794159	2.15e-19	0.0352997	0.0655174	0.0374984	0.00473373	3.67e-20	0.00928811	0.00540954	0	0.046809	7.02e-19
TCGA-28-2514	Classical	0.0966177	0.30653	0.44698	0.688338	0.817918	0.595818	0.630151	0.22284	2.26e-18	5.63e-20	6e-18	9.34e-19	0	3.52e-18	4.27e-18	3.95e-18	2.88e-21	1.2e-17	0	0	0	0	0.000100757	0	0	0.0141345	0	4.18e-19	0.115094	2.54e-18	0	1.56e-20	2.46e-18	0.00790123	5.4e-21	0.204527	0.02904	9.11e-19	0.0686374	0.0396269	0.0149057	0.0496288	3.1e-19	0.010228	0	2e-18	0.00931991	0.0183101
TCGA-32-4213	Mesenchymal	0	0.412452	0.643145	0.768152	0.775202	0.888601	0.690627	0.364104	0.095083	0.0124863	0	5.18e-20	0.00384313	2.09e-21	2.49e-19	5.14e-18	8.65e-19	0.0443876	0.000680153	4.01e-18	0.0113503	2.02e-18	0.0306496	0	0	0.0101127	0	1.06e-18	0.174722	1.38e-18	0.0247275	0.000673008	0.073006	0.0521594	0	0.158677	0.14051	0.00116571	0.101859	0.167649	0.0904922	0.0517634	0.00458499	0.00704451	0.0173637	1.6e-19	0.00616078	0.003093
TCGA-19-2619	Classical	0	0.496721	0.510797	0.814059	0.841893	0.629018	0.647926	0.312169	1.04e-18	4.78e-20	2.21e-18	2.06e-18	5.37e-19	0	0	0	2.28e-18	4.87e-18	2.55e-18	2.66e-19	0	0	1.08e-19	1e-18	0	0.00491088	0	0	0.128297	1.33e-18	0.000234136	0	0.0408477	0.00566532	0.00311801	0.198364	0.0157209	0	0.0767183	0.0328613	0.0219681	0.000352896	0.00191811	0.00894651	4.46e-18	0	0.0298523	0
TCGA-12-1597	Proneural	0	0.512822	0.648992	0.83792	0.83756	0.73983	0.737409	0.283024	0	0.000414884	0	3.9e-18	0.0177348	0	0	0	0	0	2.31e-18	0	0	0	0	6.11e-18	0	0.0106382	0	0	0.0306478	0.00234004	0	1.21e-19	0	1.88e-18	0.00399799	0.178969	0.0504216	0	0.0200438	0.0500002	0.0217147	0.0400544	1.44e-20	0	0.00724335	0	0.0717677	1.73e-19
TCGA-14-0790	Classical	0.175793	0.444747	0.689631	0.854087	0.925622	0.563594	0.602137	0.427106	0	0.0198665	2.61e-18	0	9.17e-18	0	0	2.72e-18	4.26e-19	6.79e-18	0.00693534	0	0	1.26e-17	0	1.42e-17	0	0.0135917	0	1.24e-18	0.0697421	0	0.00277647	1.6e-19	0.0438156	2.68e-18	0.000156307	0.212931	0.0214874	0	0.0346513	0.0294967	0.0111931	0.00397071	0	0.00228393	0.00543711	5.07e-18	0.0326912	4.84e-19
TCGA-14-1034	Classical	0	0.416691	0.526141	0.765318	0.743372	0.816932	0.67914	0.342921	0.0016996	9.53e-20	0.00731966	0	0	0	0	0	0	0.034496	2e-18	0	0	0	0	0	2.5e-19	0.012098	0	0	0.0742735	0	0.0212278	0	0.0175323	0.0516274	2.53e-20	0.0891161	0.0686408	1.44e-19	0.0242479	0.147996	0.0660583	0.0285601	0.00860948	0.00403598	0	0	1.62e-18	0
TCGA-06-0129	Proneural	0.0991679	0.789281	0.640813	0.928106	0.664934	0.879437	0.818859	0.311777	0.0554657	7.43e-19	0	0.062956	0.0674998	1.15e-19	5.65e-19	1.97e-18	1.66e-18	1.69e-18	0	3.44e-19	1.56e-18	1.42e-17	0	0	0.00624411	0.0176439	0.00165312	3.01e-18	0	0.013766	1.21e-18	0	0	2.89e-19	1.47e-20	0.0222142	1.02e-18	2.09e-19	0.00101042	0.13772	0.0779428	0.0195777	0.036566	2.94e-20	0	0	0.0284044	0.0108868
TCGA-76-4931	Classical	0.0903173	0.515874	0.524576	0.770068	0.922585	0.586788	0.635867	0.322433	0	2.64e-20	9.05e-18	0	2.15e-18	0	0	3.83e-18	0.00550256	0	0	0	0	0	0	2.32e-18	0.000710891	0.0132869	0	0	0.028347	6.93e-19	0.00290754	5.83e-06	0	0.00985791	0.000398035	0.0673674	0.00398162	2.6e-19	0.0103759	0.0407449	0.0176965	0.0147774	0.00605348	0.0013631	0.00130155	5.39e-18	0.0169207	0
TCGA-06-2565	Classical	0.00302248	0.23979	0.510762	0.69223	0.795512	0.576581	0.580985	0.223854	0.0214973	1.42e-20	4.57e-19	0	0	0	0.00126598	1.98e-18	0.00562044	0.00437574	0.00273169	0.0201923	2.55e-18	0	0.0993353	2.45e-19	0.0224056	0.018003	5.74e-20	5.34e-19	0.131105	0.00318425	4.06e-19	0	7.52e-18	0.0023798	0.000964866	0.0539282	0.0313742	0	0.076216	0.0716923	0.0446281	0.00186693	0.0243105	0.00216323	0	0	0.0219505	0
TCGA-06-2562	Mesenchymal	0	0.396309	0.468484	0.709482	0.803146	0.716208	0.663844	0.275681	0.00609021	0	0.037022	2.54e-18	0	9.53e-19	3.07e-19	0	0	0.0187807	1.56e-18	0	4.53e-18	1.32e-19	0	7.91e-18	4.4e-18	0.0272102	4.45e-18	0	0.108378	1.02e-18	0.0101478	0	0.0056107	0.0287956	5.35e-19	0.103903	0.0405845	0.00116636	0.04063	0.161697	0.0734933	0.0416498	0.00728469	0.00699166	0.00145586	0	0.0265142	0
TCGA-14-2554	Classical	0	0.399126	0.636271	0.791985	0.787693	0.78524	0.598374	0.275563	0.0120734	0.00184114	4.22e-18	0	0	1.92e-19	2.69e-18	1.37e-17	0	0.021337	9.5e-21	0	1.89e-18	0	0.0367414	1.62e-18	1.08e-18	0.040862	2.33e-19	3.39e-18	0.0534932	2.93e-18	0.0126037	2.67e-21	0.0198868	0.0468859	0	0.263539	0.100144	0	0.0259479	0.125349	0.0540973	0.0517991	0.00104717	0.00726783	1.08e-19	0	0.0261284	0
TCGA-06-0744	Classical	0.078994	0.358306	0.579857	0.776827	1	0.639505	0.593448	0.205706	0.0629642	0.00310197	0	5.45e-19	0.00753924	0	8.36e-19	2.22e-18	0.00516279	0.0168472	0.0179588	0	0	9.03e-19	0.00109191	0	0.00131934	0.0318931	0.00199377	0	0.144634	0.00215722	0.00420679	0.000440769	0.0200402	0.000109077	0	0.213794	0.100526	0	0.106476	0.0559647	0.0458248	0.0120297	0.0106772	0.00449611	0.0026995	0	0.0625783	5.24e-18
TCGA-06-0645	Mesenchymal	0	0.56461	0.588681	0.683238	0.796456	0.969007	0.765175	0.288686	0.0879537	0.0132225	0	1.11e-20	1.48e-18	2.07e-19	0	1.58e-17	1.56e-19	0.051009	0	0	0	6.63e-18	0.00304765	0	3.56e-19	0.00697556	2.11e-18	1.82e-18	0.147852	4.45e-18	0.0398193	0	0.10761	0.0386029	0.00127772	0.204886	0.0986962	0.00153688	0.0667139	0.241763	0.132935	0.0645722	0.0305657	0.00167777	8.54e-19	2.46e-18	0.0205125	0.0180275
TCGA-06-5410	Mesenchymal	0	0.498853	0.540244	0.593037	0.754924	1	0.724978	0.270252	0.0799993	0.0343033	3.22e-18	0.0621933	0.0263018	0	2.08e-18	2.45e-17	0	0.0357044	0	3.45e-18	3.69e-18	0	0.255876	1.48e-18	1.03e-18	0.0127864	0	0.0569956	0.110751	6.25e-18	0.056484	0	0.0354831	0.0302154	0.00199387	0.0996979	1.04689	0.00204829	0.0466993	0.34093	0.115074	0.194707	0.0464845	0.00239915	0.0228075	0.00536135	0.00954399	0.00289085
TCGA-14-0871	Proneural	0	0.647749	0.594586	0.832589	0.917133	0.643369	0.519362	0.30155	0	0	1.08e-18	0	0.101913	0	8.99e-18	1.74e-17	0	5.99e-18	0.0135318	9.8e-19	0	1.56e-17	0.0146981	9.4e-18	0	0.0323511	1.08e-18	5.6e-20	0.00384023	0	0.00668682	2.11e-19	0.121116	0	0.00051588	0.135865	0.0939816	0	0.000388229	0.00256457	0.00589306	0	0.0251463	0.00213766	0.00318471	3.78e-18	0.0485679	0.00398189
TCGA-19-2625	Classical	0	0.351528	0.554433	0.852088	0.858399	0.693298	0.613459	0.343244	0	0.00332027	1.9e-18	0	1.02e-18	0	0	0	3.24e-18	0.0367762	0	0	3.92e-18	0	0	5.81e-18	0.00209693	0.0222359	4.01e-18	4.15e-18	3.84e-20	4.38e-18	0.0595061	6.7e-05	0.0606456	0.0667554	1.43e-18	0.13146	0.0872435	0	0	0.0949757	0.0625616	5.89e-19	0.00560211	0.00142283	0.00223896	2.93e-18	0.0255405	1.11e-18
TCGA-06-0686	Proneural	0.0136392	0.522176	0.558095	0.72033	0.878112	0.693423	0.664147	0.221149	0.0272278	0.0152481	2.82e-18	1.11e-20	0.00508119	5.04e-19	0	6.66e-18	0	1.98e-18	0	1.63e-18	6.43e-19	2.12e-18	0.0199764	0	0	0.00747853	2.84e-19	1.44e-19	0.107702	0.00887549	0.00729228	0.000208031	0	0.0109263	0	0.108035	0.0525288	0	0.0649261	0.0810308	0.0389731	0.0650248	0.00339556	0	0.0207704	1.06e-18	0.0482733	0.0155887
TCGA-27-1832	Mesenchymal	0	0.588591	0.730852	0.797677	0.809292	0.949736	0.680305	0.3994	0.0982071	0.0156379	0.0590364	0.00567849	0.0613322	4.32e-20	2.23e-18	9.53e-19	5.92e-18	0.0279793	2.07e-19	0	7.46e-05	0	0	1.48e-18	0.0353899	0.0158202	0	1.57e-18	0.0133281	2.2e-18	0.040676	0	0.098321	0.0382492	0	0.065508	0.0325381	0	0.00100622	0.135611	0.0718967	0.0390029	0.0123819	0.00237351	0.013909	0	0.0217269	0
TCGA-06-5859	Classical	0.0099366	0.623117	0.707684	0.885995	0.74356	0.764666	0.718686	0.259515	0.0690735	0	1.33e-17	0.00119635	0.0170487	1.74e-20	0.00301721	4.27e-18	0	0.00739472	4.61e-19	6.08e-21	0	4.08e-18	0	2.66e-18	0	0.00966663	0	1.29e-18	0.00364925	2.29e-18	0	3.51e-05	0	0.035467	0.00358066	0.163972	0.016253	1.16e-18	0.00584341	0.159529	0.0762534	0.0536448	0.00230045	0	1.23e-18	5.91e-18	0	1.51e-18
TCGA-26-5132	Classical	0	0.545063	0.609765	0.790562	0.877746	0.681145	0.673247	0.314281	0.028612	0	0	3.49e-19	5.22e-18	1.82e-19	4.45e-18	0	0	4.76e-18	0	8.58e-18	1.61e-18	0	3.57e-18	0	0	0.0198688	8.85e-19	0	0.09925	0	0.00762919	0.000148762	0.0488171	0.0132212	0	0.324109	0.0386595	3.32e-19	0.059943	0.0651265	0.0353263	0.0139013	7.37e-19	0.00141004	0.00991352	0	0.0429547	0
TCGA-27-1834	Proneural	0.151109	0.399342	0.6374	0.841074	0.813296	0.735073	0.686209	0.380081	0.0782671	0.00364722	2.86e-18	1.29e-18	9.92e-18	9.99e-19	2.84e-18	0	0	0.0138453	6.11e-18	4.75e-19	8.21e-18	0	0.00947539	0.00205404	0.0166176	0.016563	0.000804196	0	0.0139992	0	0.0047517	4.3e-22	3.18e-18	0.0408756	1.37e-18	0.273198	0.0128577	0	0.0153092	0.0991704	0.0475319	0.0424304	0.0224578	0.000280813	0.00843724	0	0.028626	0
TCGA-28-5209	Mesenchymal	0	0.474288	0.525591	0.724386	0.726042	0.583595	0.617551	0.293639	0	2.84e-19	0.00515008	0	9.11e-18	1.15e-18	7.82e-18	0	4.03e-18	1.34e-18	0	0	0	2.14e-18	0.00215762	0	1.73e-18	0.0156825	0	5.4e-19	0.0705052	0	0	8.9e-05	0.059721	0.0231579	3.05e-19	0.163089	0.00767461	0	0.0300313	0.038121	0.021472	0	0.0063042	0.00096796	2.36e-19	1.23e-17	0.0285634	0.00210057
TCGA-06-0168	Mesenchymal	0.00269132	0.52627	0.570866	0.743807	0.898104	0.913492	0.758456	0.30522	0.0746566	0.0143116	1.82e-20	0	3.11e-17	0	0	0	3.19e-19	0.0197523	6.87e-19	1.58e-17	0	0	0.00574622	2.41e-18	0	0.00143999	0	0	0.0757988	4.09e-19	0.0434106	0	0.0209344	0.0471946	0	0.309641	0.138658	0.000908685	0.0395433	0.170332	0.0907166	0.0636285	0.00205509	0.00180676	0.0064396	5.76e-18	0.0399476	4.4e-19
TCGA-19-2624	Proneural	0	0.640056	0.576465	0.826497	0.886792	0.495182	0.623876	0.308337	2.06e-18	4.65e-19	0	7.87e-19	0.0149683	0	7.06e-19	0	8.39e-20	0	0.00121918	3.11e-18	0	5.76e-18	0.00105502	0	0	0.00423236	0	8.73e-19	0.0623752	3.35e-18	2.37e-20	0	1.48e-18	8.59e-19	0.00178569	0.123342	0.0243458	0	0.0315506	0.00724733	0.000145946	0.0116161	2.89e-05	0.00477846	0	5.1e-18	0.0269422	0.0053909
TCGA-26-1442	Proneural	0.163192	0.160287	0.555981	0.752702	0.846686	0.537619	0.64627	0.347308	0.0253239	0.00554164	2.04e-17	0.00923701	0.0215788	8.6e-23	2.49e-18	2.5e-18	0.0125206	0.0209654	0.0182254	0.00991604	3.28e-19	0	0.02889	5.73e-18	0.0139317	1.18e-20	0.0036513	1.45e-19	0.0501141	0.0136831	0.000279707	0	1.54e-18	0.0049118	0.00158933	0.0398091	0.0784774	0	0.0261462	0.0559086	0.0190505	0.0111028	0.00799259	0.00465835	0.00235583	2.11e-18	0.0201382	0
TCGA-15-0742	Classical	0.203533	0.468792	0.624515	0.825195	0.94412	0.643475	0.685135	0.394434	0	0	1.24e-17	7.03e-19	0	0	0	0	5.14e-18	0	0	0	0	0	0.0105517	1.3e-18	0.00928818	0.0302659	0	3.15e-19	0.0808566	1.06e-17	0.00800812	0.000545047	9.66e-19	0.0368121	0	0.116543	0.0517978	0	0.0542474	0.0362333	0.0192879	0	0.000846198	0.00535863	0.00135556	2.18e-18	0.0374498	9.25e-18
TCGA-28-5216	Mesenchymal	0	0.486461	0.53363	0.765709	0.797945	0.685015	0.646952	0.296767	0.0252372	0.00909008	0	0	0.0493553	8.06e-20	0	5.27e-18	1.13e-18	0	1.28e-18	1.82e-18	0	2.23e-18	0.00501704	0.0324574	2.31e-19	0.0169568	7.95e-19	4.85e-18	0.0414221	2.1e-18	0.00894541	0	0.101918	0.0408877	2.16e-20	0.0539372	0.0224434	0	0.0142396	0.103185	0.057307	0.0266902	0.0125409	0.00281788	0.00751828	3.74e-18	0.0152142	0.0130358
TCGA-12-5299	Classical	0	0.401644	0.554972	0.813721	0.819398	0.754297	0.669309	0.286957	0.00275917	0	0	0	0	0	0	0	7.8e-18	1.23e-18	0	6.02e-18	0	0	0	5.01e-18	0.00554195	0.0268709	0	0	0.028706	0	0.0117493	0	0.050958	0.0347048	0.00192568	0.148034	0.0417242	3.82e-20	0.00867414	0.121274	0.0619998	0.0285293	0.00594681	0.00295387	0.0015492	0	0.0462792	0
TCGA-19-2629	Proneural	0.0819007	0.486396	0.673416	0.781753	0.615744	0.815727	0.611993	0.352719	0.0897486	0.00980633	0	0.0294303	0	0	2.1e-18	4.78e-18	0.00275689	0.0577161	0	0	0	0	0.012993	0.00711642	0	0.0027718	0	0	0.0378611	0.00890338	0.00633567	4.55e-05	0.0375184	0.0465225	3.9e-05	0.0753993	0.0104331	0	0.024537	0.0962363	0.0662343	0.0265004	0.0330805	1.46e-19	0.0134068	0	0.0216676	0
TCGA-14-1825	Proneural	0	0.547397	0.619877	0.757858	0.839309	0.600897	0.628448	0.268592	0.00601201	0.0245576	1.25e-17	0	0.0317755	0	1.27e-18	0	0	8.03e-18	0	0	3.06e-18	0	0	0	2.68e-18	0.0158003	0.00156232	0	0.0732094	0.00107533	0.000764716	0.00100951	2.36e-18	0.0102731	0.00247752	0.040705	0.010449	0	0.0399152	0.0464593	0.0225199	0.0245155	0.00728088	0	0.0200445	0	0.0434169	0.00311831
TCGA-06-0130	Mesenchymal	0	0.57503	0.775995	0.645608	0.752736	1	0.640627	0.257498	0.227658	0.00262575	0.01395	0.070325	0.0349382	0.0163437	3.84e-19	0	8.32e-18	0.0527272	1.43e-21	0.065651	0.133209	0.0270964	0.0275635	8.88e-18	0.00741315	0.0425293	4.31e-19	0.00698197	0.0186554	8.84e-20	0.0193007	0	0.157181	0.0592276	0	0.201837	0.226983	1.68e-20	0.0080402	0.275113	0.134314	0.100957	0.0546434	0.002893	0.00360531	0	0.00736881	0.0017063
TCGA-76-4929	Proneural	0	0.259937	0.605481	0.793902	0.763999	0.665789	0.673225	0.353307	7.03e-19	0	6.53e-18	0	0	0	1.75e-19	3.1e-19	0	4.13e-19	0	1.45e-17	1.75e-17	4.64e-18	1.32e-17	0	0.02328	0.0160229	0	5.79e-18	0.0186582	0	0.0121407	3.76e-22	0	0.0109425	0.00248042	0.0831778	0.0540733	0	0.00629128	0.0942066	0.0467496	0.0521065	0.00297544	0	0	0	0.0331748	0.0219595
TCGA-06-5412	Mesenchymal	0	0.407629	0.629485	0.714935	0.721043	0.933535	0.676086	0.296889	0.0539844	0.00204663	0	0.01232	0	0	0	0	4.32e-18	0.0225841	0.00148474	0	0	0	0.0141612	2.1e-19	0	0.0186501	4.91e-19	1.22e-18	0.226819	3.48e-18	0.0238335	0	0.031532	0.0530267	0.00011457	0.255607	0.100231	0.000580065	0.119715	0.227286	0.0971526	0.0591756	0.0162082	0.00649048	0.00503984	1.87e-17	0.0141524	0
TCGA-76-4926	Mesenchymal	0.184606	0.347332	0.597985	0.822715	0.820458	0.637858	0.653932	0.447534	0.00442552	0.00031705	0	0	0	2e-18	7.08e-19	1.59e-18	1.02e-20	0	0	0	0	0	0	2.14e-18	0.0246298	0.0128412	3.49e-18	2.57e-19	0.0140408	0	0.00325196	0	0.00378503	0.0369025	0	0.0636223	0.0299577	0	0.0108473	0.0715699	0.0228581	0.0395589	0.00531213	0.00299272	0	2.66e-18	0.0147519	1.66e-19
TCGA-12-0618	Proneural	0	0.453771	0.634865	0.876589	0.932404	0.59978	0.671409	0.30098	0	0.0149104	0	7.77e-19	0.0111294	0	9.5e-19	1.5e-18	5.1e-20	1.35e-17	1.1e-18	1.31e-17	3.43e-19	0	9.33e-20	0	2.44e-19	0.00626715	3.97e-19	0	0.0152537	0.00155754	0.000318455	0	0	4.64e-18	0	0.0819878	0.0258213	0	0.00637733	0.02341	0.0160079	0.0145864	6.35e-20	0	0.0161041	0	0.0058056	0.0285193
TCGA-14-0789	Mesenchymal	0	0.358352	0.499987	0.696324	0.770975	0.874307	0.73076	0.270179	0.0556477	0	0	0.025765	0.010879	6.37e-21	6.54e-18	0	0	0.0491415	1.05e-18	0	1.18e-18	1.73e-18	0.0248867	0	0.024182	0.00994448	0	4.78e-19	0.0653686	1.8e-18	0.0414284	2.18e-21	0.0333689	0.034814	0.00172912	0.0349225	0.067478	0.00352999	0.0177785	0.198562	0.0927532	0.0418237	0.0360766	0.00190013	0.000968195	0	0.00886272	0
TCGA-06-5417	Proneural	0	0.613508	0.634345	0.841674	0.73645	0.53071	0.651067	0.408035	0	3.51e-19	1.55e-17	0	0.0489244	0.00154354	2.15e-19	2.53e-19	0	0	0.0319046	1.67e-18	0	1.07e-17	0.0288378	0	0	0.0243266	0	0	0.0625635	0	8.24e-19	0.00038506	0	0.0242088	0.00265082	0.143714	0.0495433	1.25e-20	0.0261564	0.0588471	0.0191678	0.0110846	0.00876889	0.00233021	0	0	0.0234488	1.55e-18
TCGA-06-0190	Mesenchymal	0	0.597908	0.609489	0.712766	0.77398	0.838943	0.704421	0.277235	0.0839668	0.00288168	0.109771	0.00116015	8e-19	0.000276153	4.91e-18	0	1.27e-17	0.0393968	4.82e-20	0	0.000774291	5.88e-19	5.1e-19	0.0303418	0	0.00926019	7.33e-18	3.43e-18	0.0657922	0	0.0289268	0	0.128896	0.0372784	4.7e-21	0.0961786	0.0338206	0.000869555	0.027804	0.160503	0.0762798	0.0339095	0.0155254	0.00169719	0.00304458	0	0.00224115	0.0334595
TCGA-06-0211	Classical	0	0.480524	0.479491	0.720633	0.758422	0.792179	0.663927	0.299425	0.087444	0.00336018	0.0212498	4.69e-18	0.00634298	9.35e-20	0	0	1.01e-19	0.0366566	3.01e-18	5.61e-21	6.78e-18	0	0.0641162	2.23e-18	0	0.0174229	0	0.00388674	0.11504	0	0.0144181	0	0.0609078	0.0257217	0.00187502	0.122396	0.150066	0	0.0495366	0.111345	0.0440489	0.0331835	0.0151195	0.00679907	0.00040326	0	0.0208159	0
TCGA-14-0817	Mesenchymal	0.0289438	0.601694	0.747972	0.772833	0.752433	0.923665	0.704044	0.268457	0.0818394	0.00840773	1.08e-17	0	0.0316749	1.54e-21	0	4.27e-18	1.05e-17	0.0180964	9.69e-19	8.14e-20	2.42e-18	0	0.0259966	0	1.21e-18	0.0346272	6.62e-19	7.89e-19	0.0663048	0	0.0159737	0.00140285	0	0.0286151	0.000465599	0.200267	0.105168	0	0.0382762	0.172774	0.0729912	0.0489578	0.0175556	7.7e-20	0.0107596	0	0.0973895	1.47e-18
TCGA-76-4925	Proneural	0.102509	0.541257	0.632763	0.782563	0.884921	0.598223	0.648326	0.381946	0.0128518	0	2.11e-18	0	0.019123	4.94e-19	2.25e-18	3.42e-18	0.012653	0.0024449	0.0126491	3.72e-18	6.04e-18	2.76e-18	0	4.47e-18	5.17e-18	0.0425816	4.27e-18	1.85e-18	0.0286299	0	0.00825567	0.00287688	5.8e-19	0.00419975	0.00173646	0.108763	0.013766	0	0.00607104	0.055845	0.0296985	0.00840427	0.00751761	0.00457026	0.00176417	0	0.034582	6.89e-18
TCGA-06-0187	Classical	0	0.452874	0.501481	0.767683	0.809744	0.761443	0.665102	0.344659	0.0235679	0.00496946	0	3.61e-18	0	6.78e-19	0	8.96e-19	0	0.0291324	0	4.53e-18	0	0	0.00485424	5.24e-18	0.0217417	0.022402	4.2e-19	0	0.0990471	0	0.0125041	0	0.0435172	0.0416738	0.00153534	0.123161	0.0495871	0	0.0497051	0.110359	0.0754171	0.0130487	0.0202603	0.00408698	0.00598865	1.82e-17	0.00545916	0
TCGA-26-5135	Proneural	0.0223219	0.317774	0.517311	0.746442	0.851819	0.79413	0.684385	0.296672	5.01e-20	0.00785861	0.0226763	4.35e-18	0.00285642	0	0	0	0	1.4e-18	0	1.56e-18	1.54e-17	4.81e-17	0	0.00248185	0.000441813	0.00382876	0	2.37e-18	0.2658	1.72e-19	0.0170157	0.00555745	0.0759211	0.0211327	0.00324591	0.19755	0.00948905	0	0.145121	0.0905247	0.062769	0.0211416	0.00464322	0.00288224	3.42e-19	0	0.0487996	0.0175251
TCGA-06-2564	Classical	0	0.363442	0.498712	0.714973	0.752418	0.687602	0.69781	0.281212	0.00399285	0	3.91e-18	0	1.52e-18	1.69e-18	0	0	0	0	3.29e-18	0	7.68e-18	4.12e-18	0	4.76e-18	0.0109363	0.0148912	0	1.08e-17	0.0954548	3.11e-18	0	0	0	0.0270353	0	0.116329	3.92e-20	3.11e-19	0.0449406	0.127235	0.0350403	0.0393642	0.0204695	0.000440189	1.88e-18	3.13e-18	0.00533357	0.00193729
TCGA-06-5418	Mesenchymal	0	0.46371	0.575035	0.755124	0.839446	0.810916	0.706732	0.311363	0	7.59e-20	1.58e-17	9.07e-19	0	1.56e-19	0	0	1.02e-17	0.0216553	0	8.78e-19	0	1.38e-18	0	1.71e-17	0.00819916	0.0333279	0	1.34e-18	0.0235575	9e-18	0.0148512	0	0.0413284	0.0394912	1.43e-18	0.103263	0.052917	0	0.00699517	0.143067	0.0635834	0.020205	0.0108591	0.000722508	0	0	0.0256518	0
TCGA-06-0649	Mesenchymal	0	0.420888	0.655067	0.752487	0.716402	0.831535	0.662165	0.294813	0.0446219	0.000703641	0	0.0159225	0.0229356	6.63e-20	3.58e-18	5.69e-18	9e-18	0.048435	4.41e-20	4.09e-18	0	2.38e-18	0.0114688	0.0199656	7.86e-21	0.00845829	0	1.99e-18	0.0399687	1.02e-19	0.00721606	0	0.0491121	0.0307484	0.000156881	0.0986614	0.0820517	0	0.0173914	0.175462	0.0802549	0.0514381	0.0198801	0.00130877	0.00533366	5.51e-19	0.0279517	0
TCGA-06-0743	Classical	0.0679309	0.311641	0.641038	0.751362	0.866846	0.69499	0.580815	0.227888	0.0236568	0.0489089	2.1e-18	1.04e-19	4.2e-20	0	0	0	4.03e-20	0.0387313	0	4.5e-19	0	0	0.00957518	1.02e-18	0.00882077	0.00616255	0.00251499	0	0.0769266	2.98e-18	0.00968561	0	0.0665231	0.0468012	0.0023147	0.140956	0.120557	5.96e-19	0.0465381	0.0528799	0.045112	0.00480416	0.00954706	3.19e-20	0	4.43e-19	0.0448464	1.15e-18
TCGA-06-2570	Proneural	0	0.418229	0.57233	0.826662	0.724662	0.824169	0.70286	0.281551	0.0335228	9.18e-19	6.37e-18	0.00228496	0.0149094	0	2.01e-18	1.42e-19	0	0	0	6.19e-18	0	1.22e-17	2.16e-19	0	0	0.00904706	2.78e-19	2.27e-18	0.104123	0.00251017	0	0	0	0.0443668	0.000314785	0.105322	0.0194457	3.86e-19	0.0554642	0.0878725	0.0468947	0.0142011	0.014382	1.97e-20	0	0	0.0262798	0.0164641
TCGA-06-0157	Classical	0	0.379002	0.606065	0.772872	0.799992	0.741541	0.672233	0.228295	0.0469219	0.0251837	0.000935306	0	5.71e-18	0	4.63e-19	0	1.1e-17	0	0	1.97e-18	2.84e-19	3.41e-18	0	3.42e-19	3.43e-19	0.00658018	1.7e-18	2.42e-18	0.135344	3.94e-18	0.00245443	0	0	0.0257084	7.3e-22	0.321744	0.0273386	0	0.0757478	0.0817602	0.0539013	0.0200868	0	0.000472334	0	0	0.0368079	0.00621962
TCGA-12-0821	Proneural	0.0166599	0.497654	0.596544	0.820804	0.843142	0.597521	0.617256	0.311542	0	0.018303	0	3e-19	1.44e-17	0	0	0	5.99e-18	1.4e-18	1.18e-19	0	0	1.94e-17	0	2.21e-18	0	0.0340494	2.13e-19	7.36e-19	0.100794	0	0.00293974	3.08e-05	0.0348032	0.0263863	0.000506596	0.193165	0.00948113	0	0.0575739	0.0439984	0.0212045	0.0302059	0.00332553	0.00317909	7.71e-05	0	0.0215409	0
TCGA-06-0174	Proneural	0	0.511483	0.56137	0.813182	0.772517	0.64361	0.687045	0.282752	0.00791066	0.00522598	0.0130667	0	0.0411404	1.65e-19	0	2.07e-17	1.25e-18	1.34e-17	0	9.08e-18	1.38e-17	0	0	4.87e-18	2.8e-19	0.0136885	1.24e-19	8.45e-19	0.0894908	1.19e-18	0.00413788	0.0001718	0	0.0101103	0.00272558	0.156942	0.00893056	3.26e-19	0.0470303	0.0427439	0.023232	0.0191212	0	1.13e-05	0.0115913	0	0.0362838	0.0178256
TCGA-28-5220	Classical	0.100752	0.508574	0.770439	0.893606	0.875605	0.705706	0.622246	0.332532	0.0498242	0.0207916	1.49e-17	3.09e-19	3.75e-19	0.00108709	3.58e-18	1.06e-17	0	0.0467015	0.00172419	0	2.01e-19	1.2e-17	0.00139856	4.37e-18	0.0219226	0.0407502	0	3.25e-19	0	2.54e-19	0	7.03e-21	0.0684512	0.0302883	0	0.16392	0.0317544	0	0.00515696	0.075698	0.0289053	0.0475047	0.00944714	1.92e-19	0.00506263	0	0.0711923	0
TCGA-27-2526	Classical	0.045998	0.364832	0.903864	0.811526	0.807841	0.777807	0.692714	0.45534	0.100213	1.85e-19	0	2.29e-18	0.053849	1.81e-20	4.1e-18	7.76e-18	1.74e-17	0.034991	0.0108993	6.36e-19	0.0385958	0	0.0428207	0	0.0151197	0.0275799	0	0.0033374	0.0471908	0	0.0235554	2.08e-19	0	1.22e-17	1.34e-19	0.173679	0.155215	0	0.0371114	0.114197	0.0290455	0.0563853	0.00379354	0.00123079	0.00577257	0	0.0641002	0
TCGA-06-0878	Mesenchymal	0	0.49144	0.465156	0.718668	0.748868	0.775933	0.664103	0.210989	0.034305	0	0.0151217	0.00217076	0	1.11e-19	0	0	0	0.0161511	2.1e-19	0	1.52e-18	6.74e-18	2.35e-18	1.14e-18	0.00638064	0.0146503	0	3.97e-18	0.044904	0	0.0121913	0	0.0217644	0.043476	0	0.0725717	0.00545207	0	0.0130383	0.152327	0.0652587	0.0344024	0.0166196	0.00386318	2.32e-18	9.34e-19	0.0231265	0.0113974
TCGA-12-3650	Proneural	0	0.576913	0.584202	0.780913	0.817228	0.713037	0.700511	0.257362	0.014437	0.00679889	0	2.36e-18	0.0476668	0	0	0	1.73e-18	3.18e-18	0.00351203	2.39e-18	0	1.99e-18	0	5.34e-18	0.00183566	0.00749572	0	3.78e-18	0.0892894	0	0	5.08e-19	0.00939551	2.5e-17	0.0023262	0.160331	0.0400681	1.74e-19	0.0740616	0.0870989	0.0433287	0.0361944	0.00108536	0.000461071	0.00232455	5.46e-18	0.0496637	0.00277195
TCGA-08-0386	Classical	0.084618	0.448279	0.52886	0.827791	0.877818	0.582583	0.624343	0.293821	1.11e-18	0.0252388	0	0	1.71e-17	0	5.15e-18	8.46e-18	0	0	0	0	4.97e-18	0	0	7.22e-18	0	0.0102183	0	0	0.0838443	1.72e-18	0.0108427	8.59e-07	0.00816168	0.00957246	0	0.179499	0.00924783	1.14e-19	0.0517447	0.0383588	0.0300526	0.0305699	0.00160681	0.0022521	0.00595404	0	0.0267248	0.00443616
TCGA-32-2634	Proneural	0.0592727	0.588733	0.571951	0.816842	0.812636	0.562102	0.680577	0.333368	0.0130833	0.00672585	0	0	0.0150797	7.8e-20	7.89e-19	0	0	3.13e-18	6.24e-19	0	0	0	0.000123655	6.39e-19	8.31e-20	0.015738	0	0	0.0761574	1.85e-19	0.00550536	2.57e-05	1.4e-17	0.00124578	0.00139558	0.130415	0.00426474	0	0.0332359	0.035095	0.018955	0.0107543	0.00327088	7.85e-05	0.0127932	2.75e-18	0.0294253	0.0243535
TCGA-02-0055	Mesenchymal	0	0.646987	0.613289	0.688487	0.75181	0.895198	0.651625	0.334329	0.0958859	6.67e-19	0.0893163	0.0159552	0.0181882	0.0134806	6.87e-18	1.33e-18	1.57e-19	0.00855125	0.00292694	1.91e-18	0.00684249	5.38e-19	0.0262282	0.050988	0.0107872	0.0385789	2.04e-18	0.00232999	0	1.32e-19	0.0809811	1.07e-19	0.284344	0.0423677	3.19e-21	0.0667524	0.217603	0.00185832	1.15e-19	0.169044	0.0572199	0.0641454	0.0108033	0.000703772	0.00166421	0	1.9e-18	0.00878253
TCGA-32-2638	Classical	0.0585551	0.368371	0.486484	0.719164	0.725083	0.815318	0.658564	0.227223	0.0800208	0	0.0208317	0.0052192	0	0	1.24e-18	4.67e-18	2.72e-19	0.0401293	9.45e-19	1.51e-18	3.07e-18	0	3.21e-20	3.47e-18	0.0107006	0.0112102	0	1.36e-18	0.117553	0	0.014963	0	0.0518399	0.0488034	8.75e-06	0.141346	0.0348202	9.94e-21	0.0480851	0.117798	0.0472678	0.0285219	0.0160669	0.0105688	0	9.5e-18	0.0111677	0
TCGA-19-1390	Proneural	0.0119939	0.546364	0.534739	0.692837	0.742674	0.530792	0.561006	0.1391	3.84e-19	0	1.81e-17	0	0.0679872	0	4.87e-18	0	0.0297753	7.1e-18	0	5.24e-18	3.97e-19	0	0	5.43e-18	2.68e-20	0	0	9.89e-19	0.0120962	0.00513711	1.13e-19	0	0	0	0.00164294	0.020676	0.0355449	0	0.00189694	0.0236274	0.0179413	0.00666079	0.013448	0.000500003	0.0245565	0	0.0252916	3.15e-18
TCGA-14-1823	Mesenchymal	0	0.525802	0.678461	0.8602	0.800613	0.887009	0.669402	0.371233	0.0353799	0.0222856	0	0.00828783	0.0195566	0.000532473	1.56e-18	0	1.6e-17	0.0112042	1.23e-19	0	0	1.23e-17	0.0661452	7.62e-18	0.00405205	0.0543584	0.00147396	8.44e-20	0.00966307	0	0.0392227	0	0.0156961	0.0466422	1.87e-19	0.184849	0.132845	0.00199692	0.00155138	0.170548	0.0723294	0.053583	0.0232692	0	0.00703888	6.35e-19	0.0418217	0
TCGA-12-0616	Proneural	0.0468385	0.624225	0.766715	0.826176	0.805489	0.762282	0.686843	0.252724	0.091889	5.91e-19	2.05e-18	0	0.0770143	0	3.15e-18	1.18e-17	2.71e-19	0	0.00771989	0	0	9.54e-19	0.0263401	1.35e-17	0	0.0313336	0	0	0.0222277	0.00282932	0.00871979	0.000887719	7.92e-18	0.0209322	7.16e-19	0.159184	0.0951667	6.83e-19	0.018329	0.0716296	0.0345674	0.0298689	0.0050986	6.86e-19	0.0249815	9.01e-18	0.0521225	0
TCGA-02-2486	Mesenchymal	0	0.437638	0.701169	0.691317	0.736586	0.958518	0.688012	0.234512	0.0965803	0.000767846	3.11e-18	0.0401383	0	0.00213426	1.3e-19	2.23e-18	1.45e-17	0.0581049	5.57e-20	3.45e-19	0.00543357	2.87e-18	0.00473972	0	0.022707	0.0275153	8.85e-19	0	0	0	0.0409119	0	0.0440207	0.068277	3.01e-18	0.107726	0.062968	7.74e-20	6.02e-19	0.248007	0.12186	0.0822401	0.0350288	2.35e-19	0.00565831	0	0.0385625	3.51e-18
TCGA-19-2620	Classical	0.0554064	0.355703	0.5285	0.755688	0.854071	0.665174	0.625845	0.339088	0	0.0270913	1.29e-17	0	0	1.97e-19	0	0	1.48e-19	0.00412599	4.41e-19	0	1.01e-17	2.66e-18	1.26e-18	0	1.25e-18	0.0123821	0	0	0.0713227	0.00569586	0.0294991	0	0.0158398	0.0346513	0.00246219	0.12474	0.0605509	8.66e-20	0.0424517	0.0620473	0.0336234	0.0208295	0.00724548	0.0076203	0.00684686	0	0.0135307	5.91e-19
TCGA-14-1829	Mesenchymal	0	0.557444	0.774119	0.838556	0.777648	0.853273	0.680075	0.33191	0.045709	0.0129806	7.19e-18	0.00233766	0.0808906	0.0155993	0	0	2.22e-17	3.14e-18	0.00319122	2.11e-18	0.0199847	1.85e-17	0.104981	1.63e-18	0	0.0903372	0.00828779	0	0.0546325	0	0.0152091	0.00197075	0.115039	0.0401092	0	0.124297	0.205257	3.38e-20	0.035043	0.148453	0.0682828	0.0596015	0.00731504	0.00110012	0.00975996	0	0.0653669	3.52e-19
TCGA-26-5134	Proneural	0.0651087	0.580763	0.586118	0.750964	0.787022	0.643996	0.659703	0.285168	0.0187666	0.00650172	0	4.09e-19	0.0460102	8.6e-20	0	1.72e-18	0.000754292	5.65e-18	1.46e-18	0	1.01e-17	0	0.00984057	2.68e-18	0.0205256	0.00514878	0.00670761	1.91e-19	0.00524792	3.64e-19	0.00383201	0.000367431	0.0113304	0.0371529	0	0.0363082	0.0259116	0	1.65e-19	0.0524512	0.0417279	0.00707649	0.00969781	0	0.0245548	0	0.028624	0.0122071
TCGA-41-2571	Proneural	0.050629	0.378533	0.659308	0.768832	0.951984	0.69925	0.70781	0.300741	0.00355252	0.0155467	4.89e-18	8.13e-19	0.0285132	0	0	1.2e-17	0	0	0	1.89e-20	2.45e-17	0	1.04e-19	0	0	0.00762549	0	0	0	0	0.0141272	0.00026163	0	0.000816389	0.000597692	0.0590242	0.0543765	0	0.00158182	0.0331831	0.0260161	0.029643	0.00260647	0	0.0149994	1.82e-19	0.0331732	0.0190011
TCGA-41-2572	Classical	0.00357491	0.2759	0.553751	0.723204	0.907453	0.732496	0.666546	0.222722	0.0180706	0.0350556	1.03e-17	3.97e-19	0.0150903	0	0	1e-17	4.22e-19	0.033862	0.00866964	0	3.65e-18	2.09e-18	0	0	1.42e-18	0.0163122	0	0	0.136203	1.11e-20	0.0126426	4.59e-21	0.0195913	0.019871	6.86e-22	0.171463	0.0342596	0	0.0966388	0.0752783	0.0433495	0.0243197	0.00600696	0.00489962	0.00742612	0	0.0331518	0.00300651
TCGA-26-5139	Mesenchymal	0	0.457888	0.514873	0.713588	0.797161	0.715124	0.647578	0.308066	0.0223437	0.00207908	0.019294	2.05e-18	0	1.43e-19	1e-18	5.34e-19	2.27e-18	0.0100487	3.38e-18	0	1.08e-18	0	4.99e-19	1.3e-17	0	0.0175189	0	1.93e-18	0.052804	0	0.0168315	0	0.0867795	0.0457325	0	0.115326	0.0168498	0.000557585	0.0286712	0.0951345	0.0593841	0.0187437	0.00984566	0.00340974	0	6.81e-19	0.0126089	0
TCGA-06-0141	Mesenchymal	0	0.408121	0.641543	0.66218	0.738658	0.934355	0.653167	0.314208	0	0.00351674	4e-18	0.0226051	0.0221485	2.06e-21	0	0	0	4.6e-18	2.01e-20	8.54e-19	0.00110371	0	0.104366	0	0	8.83e-19	4.44e-18	0.0035757	0.0514123	0	0.0222725	0	0.103748	0.0669972	0	0.130439	0.496056	0	0.0195086	0.335451	0.137797	0.157452	0.0202851	0.00750867	0.0264123	0	0.0077815	4.92e-18
TCGA-06-5856	Classical	0	0.437916	0.571107	0.818179	0.730067	0.722283	0.757743	0.304139	0.0234419	2e-19	0.00432639	0	1.95e-18	7.69e-21	0	2.33e-18	2.59e-18	1.32e-19	0.00407098	6.46e-18	7.4e-20	7.34e-18	0	0	0	0.00496481	0	0	0.125261	1.44e-18	0.00243194	0	1.74e-17	0.0359886	4.8e-19	0.174408	0.0174093	0	0.0600593	0.130445	0.0519664	0.0286723	0.00117031	0.00562482	0.00990282	1.13e-18	0.0364524	0
C3L-00104	Proneural	0	0.422306	0.619128	0.890832	0.894181	0.6654	0.676772	0.377679	0.00053858	0	0	0	1.08e-17	0	6.93e-18	7.84e-18	3.24e-18	4.31e-18	0.000467038	3.59e-18	2.52e-18	3.46e-18	0.0235772	0	0.007575	0.0168717	0	0	0	0	0.0151048	0	0.100345	0.0538182	1.28e-22	0.137254	0.0459001	4.11e-19	0	0.0860276	0.0454356	0.0127174	0	0	1.15e-19	1.06e-18	0.011329	0
C3L-00365	Classical	0	0.381547	0.52394	0.745316	0.751274	0.696672	0.643743	0.241412	0.030821	2.39e-19	6.47e-18	8.84e-20	0.0120923	2.12e-19	1.91e-18	0	0	0.00194387	0	0	9.27e-18	0	0.0497336	6.43e-19	0.00280462	0.0317916	0	4.16e-19	0.0227538	0	0.0121092	0	2.03e-21	0.0512115	0	0.117688	0.0315625	0	0.00819863	0.0676558	0.0204284	0.00799909	0.00842381	0.000600362	1.18e-18	9.84e-18	0.0194653	0
C3L-00674	Mesenchymal	0	0.605454	0.581076	0.700717	0.775881	0.808146	0.703845	0.360024	0.037514	0.0203754	0	0	0	0.00238806	4.91e-20	0	0	0.00540625	0.00417166	0	0	0	0	1.56e-19	0	0.0121159	0	0	0.232855	0.000772287	0.00882319	0	0.020194	0.0754841	0.00211337	0.186367	0.208691	0	0.125622	0.178486	0.0946769	0.0750751	0.0168206	0.00398773	0.00649488	0	0.0128928	0.0054849
C3L-00677	Proneural	0	0.398639	0.626209	0.908878	0.943375	0.655064	0.63473	0.347265	0.00527778	0.00483278	0	1.91e-18	0	2.49e-18	8.74e-18	0	0.00656136	0	0.00343668	4.42e-19	8.2e-18	1.82e-17	0.00589903	0.00168142	1.04e-19	0.0306008	0	3.64e-19	0.02048	9.22e-19	0.00978603	0.000155708	0.0387011	0.039339	3.92e-19	0.171853	0.0132206	0	0.0157169	0.040579	0.0296364	0.000691337	0.0120505	0.0029402	0.0110544	0	0.00809841	0.019876
C3L-01040	Classical	0.0475888	0.205639	0.568999	0.790599	0.931382	0.547333	0.648981	0.288909	0.00843147	8.48e-20	0.00753319	1.12e-18	0	0	1.16e-19	0	0	5.46e-18	0	0	2.26e-18	0	0.00742498	0.0471892	1.57e-17	0.0087419	3.93e-18	0	0.162678	5.86e-18	3.11e-20	0	0.0528326	0.0567513	2.52e-20	0.305211	1.02e-18	0	0.0994357	0.0500278	0.0193845	0.0354823	0	0.00402573	0	0	0.0279968	0
C3L-01043	Mesenchymal	0	0.647251	0.664959	0.683799	0.760286	0.889385	0.63695	0.231861	0.0999387	0.00883875	0.107159	0.0079616	0.0145524	0.0126101	4.07e-19	0	0	0.0755691	0	2.79e-19	0.0167293	9.61e-19	0.0783095	0.0213717	0.0216221	9.15e-20	0	0	0.115196	2.36e-19	0.0152521	0	0.195101	0.126205	0.000598819	0.115756	0.188214	3.35e-19	0.0458158	0.161582	0.0867961	0.045846	0.0176682	0.00440647	0.00359926	6.99e-18	0.0177936	0.00149473
C3L-01045	Mesenchymal	0	0.349497	0.519511	0.750548	0.86999	0.712945	0.580664	0.282214	0.0358137	2.8e-20	0	0	0.00562763	5.41e-19	2.89e-18	1.54e-18	1.46e-19	0	0.00756043	9.28e-19	0	0	0.00726224	0	0.00558799	0.0598282	4.52e-18	0	0.0105618	5.45e-18	0.0232486	0	0	0.0403503	1.7e-19	0.0796594	9.69e-18	0.000478118	0.00354533	0.0626238	0.0289412	0.0134078	0.027685	0.00774297	0.00139883	0	0.0553182	3.59e-20
C3L-01046	Mesenchymal	0	0.595307	0.581789	0.696115	0.753104	1	0.708471	0.275135	0.0475642	0.00758434	0.0320072	0.0496045	0.0220844	0.00476301	0	4.77e-18	4.08e-18	0.0654782	0.00285901	0	4.8e-21	1.31e-18	0.0251934	0	0.00211555	0.00771833	5.63e-19	0	0.156916	0	0.0371383	0	0.0283711	0.0312427	0.00251052	0.112001	0.173259	0.000840996	0.0599395	0.321486	0.133615	0.0916542	0.0451482	0.00191993	0.00631328	0	0.0189022	0.0166508
C3L-01048	Classical	0.0886137	0.284937	0.626091	0.841709	0.916596	0.671352	0.65879	0.29944	0.0245871	0	0	0	0.0516355	0	0	0	0.0222083	0.00804166	0.00480613	0	2.94e-18	0	0	0	0.0267785	0.00995334	0.000550605	2.02e-19	0.0148354	0	0.00694551	8.33e-05	0.0344923	0.0304882	0.00268101	0.0956344	6.44e-18	0	0.00566005	0.0210564	0.0103178	1.02e-19	0.0186784	0.00154968	0.00435294	1.4e-18	0.0286905	2.1e-19
C3L-01049	Mesenchymal	0	0.460657	0.546671	0.706111	0.839256	0.743106	0.635346	0.353657	0.119345	0.00492787	0.102847	1.73e-18	0	0	0	0	6.45e-19	0.0116087	0.0049461	9.4e-19	3.29e-18	7.18e-20	0.0221626	0.037289	0.00219178	0.0208138	0	0	0.0920146	0	0.0310404	0.000112243	0.228244	0.0620282	1.13e-19	0.147446	0.0430156	0.00179381	0.0351828	0.122639	0.0842098	0.0275577	0.0256261	0.00180123	0.00863723	0	0.0263965	2.07e-18
C3L-01061	Classical	0	0.423495	0.588719	0.843301	0.852088	0.566993	0.62624	0.264652	1.94e-18	0	5.87e-18	3.81e-18	0.0671967	0	0	2.7e-18	0	0	0	0	3.54e-19	0	0.00263447	6.54e-18	7.25e-19	0.00988435	0.00100958	0	0.046635	0	0.00437795	0.000893791	0.0109147	0.0358654	0.00354998	0.121052	0	0	0.0328316	0.0197302	0.00502932	9.05e-19	0.0146225	0.00216314	0.0023601	0	0.055892	7.9e-18
C3L-01142	Mesenchymal	0.110108	0.173177	0.604325	0.632447	0.763233	0.971705	0.703586	0.287606	0.083134	0.000359379	0	0.0673813	0.0512469	0	1.08e-19	3.09e-18	0	0.077004	8.21e-19	1.36e-19	0	0	0.0410271	4.78e-19	0.0130099	0.0088577	2.02e-18	1.25e-18	0.0482823	0.00638119	0.0213362	0	0.0827647	0.030142	0.00209053	0.0474778	0.026241	0	0.0436249	0.265192	0.131706	0.0929984	0.0483934	0.000878768	0.0137536	0.000603874	0.00504058	0.0257605
C3L-01146	Proneural	0	0.718727	0.541413	0.758285	0.899345	0.825711	0.765369	0.385082	0.00492687	0	0.0811021	0	0.0107939	0	1.89e-19	0	0	0.00906889	1.97e-18	0	0	0	0	0	0.00382961	0.00991575	4e-18	2.51e-19	0.178964	1.11e-19	0.0298871	0	0.0171653	0.0534955	0.00162007	0.0714452	0.182476	0.0016649	0.09224	0.124984	0.0699463	0.037324	0.00991598	0.0016932	0.00297568	0	0.0371636	0.0452644
C3L-01149	Proneural	0.0607134	0.991597	0.708548	0.932407	0.968486	0.750237	0.727029	0.376726	0	4.36e-19	1.92e-18	1.36e-18	0.207228	0	0	0	1.58e-18	0	5.35e-19	0	0	0	0	1.51e-17	0	0.0218549	0.0245728	0	0.0158812	0	0.000428694	0.00347227	0	0.0133011	0.00264262	0.0627741	0.0581198	0	0.017077	0	1.75e-18	1.65e-19	0.0057303	0.000986355	0.00163374	1.05e-18	0.049471	0.0565989
C3L-01154	Classical	0.0845062	0.479524	0.607507	0.812449	0.936952	0.709521	0.635947	0.368718	0.0194174	0.00267489	2.59e-19	0	0.0316553	5.99e-20	8.12e-19	2.88e-18	0	0.00213386	1.92e-19	0	1.19e-18	0	0	0	0	0.0161564	4.8e-20	6.23e-19	0.0262531	0.00291474	0.0132504	0.000672391	0.0291835	0.0351984	0.00224731	0.0634511	0.0089281	0	0.0127736	0.0697822	0.0386408	0.000278012	0.0122877	0.00303157	0.00190401	1.85e-19	0.025846	0
C3L-01155	Classical	0	0.327747	0.558677	0.836632	0.889943	0.739664	0.652376	0.232403	0.0222574	0.0147966	0	1.01e-18	0	4.3e-18	0	0	0	0.00132371	2.65e-18	1.03e-17	1.31e-17	4.37e-18	0	0	0.00973737	0.0112611	3.37e-20	3.77e-19	0.114201	0.0121051	0.0140382	0	0.0321697	0.0322604	0.000399515	0.140121	6.19e-19	1.11e-18	0.071202	0.0435453	0.0241866	0.00278138	0.0102824	5.42e-20	0.00888692	0	0.0192769	2.72e-20
C3L-01156	Classical	0.120606	0.499327	0.667721	0.825519	0.867631	0.668486	0.695254	0.34678	2.27e-19	2.9e-19	2.71e-18	0	0.0116979	1.29e-18	0	0	5.82e-19	0	1.06e-18	8.98e-18	1.43e-17	0	3.14e-18	3.65e-18	0	0.0175307	0	2.34e-19	0.00885608	0.00985352	0.00129773	0.00013792	5.04e-18	0.0310876	0.00297582	0.115965	0.00499426	4.56e-19	0.010591	0.037603	0.0234409	0.0073653	0.00720292	0	1.73e-18	0	0.0334004	0
C3L-01157	Proneural	0.140606	0.17325	0.491905	0.759338	0.837076	0.793691	0.689675	0.249007	0	0.0149251	2.82e-18	0	4.19e-18	1.13e-19	2.47e-18	1.47e-17	9.15e-21	3.63e-19	8.56e-18	0	0	1.47e-18	2.1e-19	0	0.00230382	0	6.85e-18	0	0.0323784	0.000454595	0.00967364	0	0.00612478	0.0503327	0.00104125	0.192073	0.0851559	0	0.0165811	0.125671	0.0428198	0.0701143	0.005827	0.00436246	0.0147557	0	0.000559946	0.0188233
C3L-01327	Classical	0	0.4729	0.557223	0.75075	0.739111	0.649522	0.605772	0.163008	0.00349695	1.61e-20	6.6e-18	2.07e-18	0.00664579	9.08e-20	7.65e-18	9.57e-18	0	4.2e-19	2.41e-19	1.32e-17	1.89e-17	0	0.000712601	0	0.00338819	0.0152718	4.51e-18	0	0.0780533	0	0.0039424	6.67e-05	3.29e-18	0.0498235	0.00339101	0.157605	0.0454048	0	0.0556452	0.0443334	0.0284651	0.00270762	0.00594925	0.00967674	0	6.67e-18	0.0375508	4.68e-18
C3L-01834	Proneural	0.0946478	0.271057	0.646901	0.700566	0.630927	0.844446	0.745802	0.286428	0.0614439	0.0242862	3.88e-18	0.00801871	0	0	2.12e-18	6.59e-18	3.17e-17	0	0	2.27e-18	0	2.78e-17	0.0329361	1.71e-18	1.27e-18	0.0147726	2.68e-19	0	0.00177063	0.0244098	0.0102843	0	0.0227053	0.081604	0	0.377639	0.0167937	0	0.0114255	0.197788	0.0859107	0.0878815	0.026123	0	0.0132897	0	0.0187213	3.4e-18
C3L-01887	Classical	0.0724319	0.497722	0.593449	0.760742	0.925987	0.57107	0.672291	0.273633	0.0173322	0	0	0	0.0312285	0	5.07e-18	6.37e-18	1.43e-18	0	0.0116633	1.56e-18	8.58e-18	0	0	6.04e-18	0.00193796	0.000383821	0	0	0.0822648	0	0.00189075	0.000181124	0	0.0475418	0.00264202	0.106944	0	1.59e-19	0.0468334	0.0198988	0.00705102	0.00637357	0.00345471	0.00182042	0.00296248	1.66e-18	0.0419696	0.00153522
C3L-02465	Mesenchymal	0	0.575503	0.61192	0.732375	0.693609	0.956302	0.7077	0.289239	0.145134	0.00570603	7.6e-18	0.0458628	0.0318986	0.00888081	1.23e-17	2.8e-18	0	0.0905293	0	0	7.62e-19	7.66e-18	0.0308912	0	0.0252544	0.0216827	4.31e-18	0	0.0629535	0	0.0378456	0	0.064386	0.0368011	0.00018365	0.0197955	0.0921495	0	0.0346883	0.219145	0.125777	0.068071	0.0120271	0.0138536	0.0151415	0.00619367	0.0158749	0.00270479
C3L-02504	Proneural	0.00452564	0.300299	0.53192	0.780906	0.73419	0.68472	0.601229	0.167977	0.00102768	0	4.86e-18	0	0.0233601	8.34e-20	1.48e-18	1.17e-17	0	0.0250484	5.8e-18	3.14e-18	1.96e-17	0	1.37e-19	3.51e-18	0.0277399	0.0112863	0.00154872	0	0.0087329	0	0.00280035	3.33e-05	0.0373053	0.0445479	0.0037458	0.0925326	1.1e-18	0	0.00531002	0.0549854	0.0302731	0.0155579	0.00308549	0	0.00451997	0	0.0151588	0.00485558
C3L-02542	Proneural	0	0.721952	0.632287	0.82162	0.779823	0.641817	0.660334	0.280452	0.0342784	0.00225363	0	0	0.0514424	3.71e-19	2.01e-18	7.51e-19	3.44e-18	6.66e-18	9.84e-19	0	1.92e-18	0	0.00670899	0	1.34e-20	0.02789	0	5.02e-19	0.00537617	6.35e-18	0	0.00120922	0	0.0534712	0.00194841	0.101928	0.025484	3.52e-19	0.00106138	0.0496051	0.0353859	0.00447893	0.00404677	1.4e-20	0.00781268	4.3e-18	0.0370682	0.0123784
C3L-02642	Classical	0.00696356	0.359144	0.630826	0.849798	0.877495	0.751974	0.787564	0.408002	0.0114787	0.00676493	1.44e-17	0	4.32e-18	2.3e-18	1.84e-18	1.22e-17	0.00233807	0.0239589	8.13e-19	4.12e-19	0	2.19e-17	0	1.54e-17	0.00840087	0.0223758	2.75e-18	8.45e-19	0.0681202	0	0.00587688	0	1.44e-17	0.0199743	0.00143599	0.132609	0	5.02e-19	0.0437194	0.0821066	0.0235715	0.0422514	0.010675	0.0024806	0.0109507	0	0.0541274	0
C3L-02704	Mesenchymal	0.0402395	0.420875	0.655004	0.806971	0.899509	0.749272	0.664486	0.354637	0.0379927	0	0	0	2.7e-18	0	0	1.27e-17	0	0.0242601	4.44e-19	0	1.74e-18	5.15e-18	0.0197759	0	0	0.0196556	0	0	0.147222	0	0.0244366	0	3.96e-18	0.048276	2.16e-20	0.206151	0	0	0.0720111	0.101446	0.0387535	0.02792	0.0178149	0.00492704	0.00638351	0	0.0329955	1.25e-17
C3L-02705	Mesenchymal	0	0.308459	0.522822	0.708553	0.761625	0.769099	0.678551	0.176213	0	0.0043888	3.92e-19	0	0	2.81e-18	0	0	0	0.0195727	6.78e-18	1.66e-18	5.18e-18	1.93e-18	1.5e-18	0.0141441	0.00781775	0.00421004	0.00339234	3.52e-19	0.0807611	0.00178429	0.0115383	0	0.0754565	0.0627268	1.56e-21	0.118499	0.0989142	1.53e-19	0.0450357	0.181538	0.061691	0.105027	0.0141642	0.00720508	0.00112979	1.25e-17	0.0103606	0.00533508
C3L-02707	Classical	0.0550412	0.307444	0.603941	0.886971	1	0.740449	0.677291	0.28702	0.0267543	0.00359174	0.0139368	0	4.34e-19	1.55e-18	2.4e-18	6.76e-18	4.19e-18	1.91e-18	0	0	2.15e-17	8.45e-19	0	0.00104374	0	0.00725255	0	0	0.172634	3.43e-22	0.00250478	0	0.00436608	0.0311366	0.00268657	0.25982	0	1.87e-19	0.108861	0.048016	0.0358808	0.00209316	0.00347357	0.00615916	0	4.02e-18	0.02226	0.0124362
C3L-02955	Mesenchymal	0	0.38288	0.599359	0.589226	0.700622	0.88815	0.692859	0.167393	0.0279043	0.0514389	0	0.0245666	0.0411597	0	3.25e-18	4.56e-18	4.35e-18	0.0181857	0	5.6e-18	5.55e-18	7.13e-18	0.0551043	0	0.000547941	0.00711324	8.29e-19	0.00235013	0.0796358	0.00876828	0.0436521	7.71e-05	0.0491126	0.0510278	0.00344946	0.250164	0.373213	0	0.0317963	0.233816	0.109153	0.117352	0.0204111	0	0.027841	1.59e-18	0.0316393	0.0204106
C3L-02970	Proneural	0.104041	0.624109	0.6437	0.877837	0.819852	0.622251	0.652054	0.267438	0	0	0	0	0	0	0	0	5.61e-18	0	1.56e-20	3.63e-18	7.41e-18	0	0.00240156	0	0.00319054	0.0334641	1.26e-18	3.87e-18	0.0406845	0	1.18e-19	0.000476966	0	0.0554231	0.000190849	0.1085	1.85e-18	9.74e-19	0.0237563	0.0378504	0.00720609	0.00450083	0.0107778	0.00163632	3.83e-18	0	0.0350139	6.41e-19
C3L-03260	Proneural	0.0319142	0.52411	0.649002	0.836591	0.84534	0.662087	0.700608	0.30682	8.47e-21	0.0114559	4.41e-18	0	0.0304181	0	0	1.4e-18	0	0	0.00756815	2.88e-18	0	0	0	9.35e-18	0	0.0124501	0	3.08e-19	0.000185376	7.11e-20	0	0.000435769	3.88e-18	0.0462104	0.000953334	0.0816694	0	2.74e-19	0.00658226	0.0379856	0.017364	0.0197907	0.0106356	0.00031561	0	0	0.0336034	0
C3L-03266	Classical	0	0.34224	0.578837	0.731401	0.864636	0.736094	0.626846	0.314172	0.0172047	0.0105588	0	0	4e-18	0	0	0	9.1e-18	0	4.12e-18	1.2e-17	0	0	2e-18	1.03e-19	0	0.00914452	2.55e-19	0	0.0393724	0	0.0147154	1.36e-20	0.0938443	0.055809	0.000943924	0.137446	1.27e-19	7.11e-19	0.0163532	0.083853	0.0405979	0.0126982	0.00864254	0.00140611	0.00202029	0	0.0313789	0.00649446
C3L-03387	Classical	0.0868996	0.444216	0.638362	0.797509	0.913122	0.649901	0.694326	0.260363	0.0128397	0.00164431	0	2.03e-18	0	0	1.88e-18	1.01e-18	0.00287981	0.00301648	0.00442476	0	3.82e-20	0	3.55e-18	0	0.0184518	0.0221097	0	1.09e-18	0.0156092	0.000693735	4.09e-21	3.4e-20	1.15e-19	0.0336422	0.00238865	0.136309	1.12e-17	4.46e-20	0.0200813	0.0866073	0.0436626	0.0420666	0.0191262	0.00261562	0.0070915	0	0.0139255	1.34e-18
C3L-03390	Classical	0.0866706	0.562304	0.633266	0.829687	0.794456	0.551305	0.582082	0.268657	5.26e-18	0	5.93e-18	7.85e-18	0.0306146	0	7.62e-18	1.68e-17	0	0	0.00133309	1.52e-18	0	1.41e-18	0.00103421	0	0	0.0175181	1.79e-18	5.43e-19	0.0351151	0	0.00246986	0.000556227	0	0.0455179	0.00196973	0.110223	0	9.31e-20	0.0153719	0.019096	0.000521556	0	0.0134203	0.00608782	4.08e-19	3.65e-18	0.0541164	0
C3L-03392	Mesenchymal	0.00583094	0.219218	0.611162	0.730128	0.801125	0.968097	0.713306	0.352958	0.0773468	0.0194024	3.78e-18	0	6.61e-19	1.69e-18	0	8.96e-18	0	0.09783	0	2.04e-18	2.96e-18	0	0.10028	0	4.18e-19	0.00807226	0	0.0104575	0.154144	6.79e-19	0.0507025	0	0.0970337	0.0158557	0.00385278	0.156181	0.38089	0.000826018	0.0940293	0.217026	0.110052	0.0586249	0.00671215	0.0041435	0.0129574	0	0.0343455	5.65e-18
C3L-03400	Mesenchymal	0	0.643206	0.683018	0.719376	0.7606	0.883025	0.611412	0.309358	0.0784562	0	0.0313665	0.0252847	1.46e-18	0.010369	6.61e-18	9.54e-19	0	0.0340147	2.55e-19	0	0.0164255	3.39e-21	0.0591284	0.0185003	0.0128876	0.0169942	2.56e-19	0.00989014	0.0562561	2.89e-18	0.0469174	7.35e-21	0.104157	0.0465165	0	0.160236	0.377912	2.13e-20	0.0196616	0.233842	0.111383	0.0648576	0.00812322	5.21e-21	0.000761982	0	0.00426435	0.0149575
C3L-03405	Proneural	0	0.624704	0.644823	0.92404	0.77939	0.701324	0.691906	0.251358	0.0161792	0	0	5.5e-19	0	1.59e-18	1.34e-18	0	0	0	0.00859256	6.27e-19	6.66e-19	7.55e-18	0.089947	0	3.18e-18	0.0162071	0	0	0.13904	0	0	0.000283423	0	0.0590126	0.00211539	0.246637	0.131928	0	0.0583333	0.0700462	0.0490499	0.0141757	0.00228489	0.00101763	0	1.73e-17	0.0131286	2.17e-19
C3L-03407	Mesenchymal	0	0.224085	0.550758	0.688414	0.813236	0.8879	0.665932	0.230381	0.0162162	0.00811518	1.01e-17	0.0379762	0.0176246	2.38e-20	0	6.81e-18	2.11e-17	0.0699978	0	8.13e-18	0	0	0.0326682	0	0.0145868	0.00526239	1.18e-20	2.72e-19	0.0888687	2.05e-18	0.0440695	0	0.0449653	0.0428462	0.00244762	0.0258277	0.239927	0.00143785	0.0351164	0.241913	0.0998346	0.076357	0.0446932	0.00254561	0.0108876	8.46e-19	0.0259961	8.14e-20
C3L-03681	Classical	0.0167287	0.395956	0.645997	0.816949	0.838304	0.828314	0.699165	0.353161	0.00962699	0.0271858	2.35e-18	1.42e-18	0.0320847	2.05e-18	0	0	0	6.58e-21	0	0	6.01e-18	0	0	0	0.00560004	0.0218135	3.06e-19	5.28e-20	0.0893403	0	0.0115982	0	0.00933357	0.020373	0.00345928	0.081547	0.0309534	6.04e-19	0.0518335	0.117336	0.0675076	0.0154836	0.00518321	0.00390357	0.0226946	4.04e-18	0.0267559	0.00124348
C3L-03727	Mesenchymal	0	0.436979	0.587894	0.751038	0.772385	0.688817	0.620042	0.241942	0.0489749	2.01e-20	0	0	2.41e-17	0	0	1.71e-17	0	0	1.68e-18	0	0	0	0.0184319	0	0	0.0382767	0	4.85e-18	0.0646852	2.13e-17	0.0105086	0	0.0374696	0.0530738	2.18e-19	0.315769	0.0573141	7.68e-20	0.0264917	0.108227	0.055763	0.0188377	0.00171033	0.00142958	0.00106276	3.8e-18	0.0385789	5.37e-18
C3L-03728	Proneural	0.0604461	0.26692	0.545051	0.721071	0.652459	0.794572	0.71538	0.305041	0.0277825	0	5.28e-18	0.0217548	0.049703	0.000859864	0	3.7e-18	1.84e-18	0.00721278	0	1.79e-18	1.92e-19	1.67e-18	0.0287975	0.00827886	0.0120187	0.0280626	3.11e-18	3.94e-18	0.0395999	5.45e-21	0.00727517	0	0.0300447	0.0462323	0	0.057378	0.0251162	0	0.0188778	0.174672	0.0640566	0.0700331	0.034064	0.00176113	1.03e-17	0	3.12e-05	0.000558826
C3L-03744	Mesenchymal	0	0.416785	0.563553	0.82846	0.809948	0.736803	0.659486	0.33218	0.00616862	3.48e-19	3.87e-18	1.86e-18	0.0127344	1.39e-21	0	1.8e-19	9.21e-19	0.00475237	0.0011894	0	3.15e-18	3.1e-19	0	0.012532	0.00738089	0.0290867	0	0	0.0412887	0	0.00846675	4.19e-21	0.116237	0.0431917	0	0.0643813	0.0613885	0	0.0143524	0.1068	0.0417944	0.0196178	0.0165815	0.0105822	0	1.16e-18	0.00947566	0
C3L-03748	Mesenchymal	0	0.360481	0.555123	0.724943	0.791063	0.779803	0.636101	0.277235	1.05e-19	0.00293451	0.0279993	4.62e-19	0.00167246	2.7e-19	0	0	1.11e-18	0.0378279	0	0	3.33e-18	0	5.05e-21	4.06e-18	0	0.0150652	0	0	0.0434196	5.78e-18	0.0187239	0	0.146409	0.0354182	0.000463754	0.123623	0.0627757	0	0.0177253	0.133623	0.0590933	0.0266485	0.0142056	0	0.00389512	0	0.0386533	0.0206677
C3L-03968	Proneural	0	0.699625	0.660192	0.807788	0.77008	0.858014	0.703609	0.209433	0.0194147	0.000465498	4.38e-18	0.0438947	0.0919368	0.0219557	1.75e-18	2.89e-18	7.9e-18	5.99e-18	0.00730562	0	0.00885088	1.67e-17	0.11497	0.00699316	0.000257536	0.0112939	0	0	0.115114	0.00499492	3.7e-20	0.000564922	0.0537438	0.0760085	1.57e-19	0.0890565	0.311581	1.07e-19	0.0438496	0.274678	0.0776507	0.211408	0.0483092	0.00126128	0.0108636	0.000687337	0.0341203	1.04e-18
C3L-04084	Classical	0.11531	0.521292	0.620835	0.795641	0.855596	0.561181	0.651874	0.310376	0.00279422	5.09e-21	2.93e-18	0	0.0177437	0	0	0	0	6.81e-18	0.00942567	6.21e-19	0	0	5.85e-20	5.56e-18	3.37e-18	0.044661	6.72e-18	1.07e-19	0.0321881	0	0.00479315	0.000163119	0	0.04224	0.00166193	0.111033	0	6.97e-20	0.016835	0.0297448	0.0115652	0.00490768	0.0114666	0.00368202	3.55e-18	0	0.00959862	0
C3N-00661	Mesenchymal	0	0.370962	0.577465	0.772562	0.742837	0.732997	0.687048	0.358606	0.0124532	1.25e-20	0	2.79e-18	3.65e-17	7.5e-20	0	0	1.3e-18	0	1.45e-18	1.14e-17	0	2.3e-18	0	0	3.17e-18	0.0185223	0	6.79e-18	0.23009	0	0.0141615	0	0.0300414	0.0507811	0	0.365399	0.0709229	0.000625823	0.12411	0.134149	0.0488406	0.0297596	0.00779525	0.00876334	0	0	0.0191492	0
C3N-00662	Proneural	0	0.545203	0.634037	0.772567	0.810774	0.606419	0.690549	0.346746	0.0083186	0.00807583	0	1.3e-19	0.0275941	0	0	0	0	0	0.0127764	0	2.14e-19	0	0.0161675	0	3.87e-19	0.0206704	0	1.43e-18	0.0513483	2.23e-20	0.00375728	0.000213164	1.51e-17	0.0361762	7.87e-19	0.0702946	0.00422358	0	0.0192793	0.0548886	0.0158114	0.0267354	0.00217597	0.00315672	0.0134845	0	0.0176283	9.19e-20
C3N-00665	Mesenchymal	0	0.484755	0.661511	0.744734	0.839966	0.816518	0.646891	0.307179	0.0294254	0	0	0	0	5.38e-19	7.2e-18	0	0	0.0485837	0.00193217	8.03e-19	1.33e-18	0	9.76e-18	0	0	0.0339681	5.83e-19	5.11e-18	0.0396345	0	0.0256565	0	0.0127682	0.049716	1.45e-18	0.105558	0.0390621	0	0.0121244	0.117689	0.0585363	0.0197249	0.0087053	0.000837115	0.0002856	2.03e-18	0.0310906	0
C3N-01192	Mesenchymal	0	0.500643	0.632875	0.695473	0.852719	0.786018	0.663435	0.380954	0.00461171	0.0010369	9.91e-18	3.04e-19	0	0.00118637	0	0	0	0	0.00309978	5.74e-18	3.28e-18	9.94e-18	0.0133606	6.01e-18	0	0.0380813	0	0	0.114841	0	0.0247528	0	0.109473	0.0680913	0	0.161234	0.0932872	0.000498302	0.0446546	0.141084	0.0628011	0.0297049	1.71e-22	0.00178931	0.00131876	8.68e-18	0.0364552	9.39e-18
C3N-01196	Classical	0.00666274	0.570196	0.540091	0.837765	0.873904	0.603172	0.643168	0.225777	0.0249159	1.01e-18	3.26e-18	0	8.7e-19	0	1.17e-18	3.87e-19	1e-18	5.47e-18	0	3.77e-18	0	0	0	9.94e-18	2.17e-18	0.0357489	5.74e-18	0	0.00487513	0	0.00197003	0.00109964	4.61e-17	0.0585708	4.71e-19	0.0856954	0	7.92e-19	0.0098554	0.0274013	0.0173237	6.78e-19	0.0107249	0.00252485	4.69e-18	0	0.0357128	0
C3N-01334	Classical	0.0188699	0.199781	0.554823	0.724055	0.776018	0.760776	0.661696	0.22908	0.0201857	4.18e-21	0	0	0	0	2.58e-18	0	1.78e-18	0.0178932	0	7.91e-18	1.12e-17	1.95e-17	0	0	4.88e-19	0.0171918	0	0	0.0442319	0	0.00907421	0	0.0901994	0.0333788	0.00121294	0.144519	0.0442955	0	0.0189178	0.11895	0.0729471	0.0226278	0.013641	0.00577517	0	2.77e-18	0.00096989	5.25e-18
C3N-01364	Mesenchymal	0	0.343934	0.657837	0.709618	0.811801	0.863114	0.716799	0.274068	0.0890119	0	6.37e-18	0.0190941	0.0414846	0.0123719	0	6.72e-18	0	0.0187696	0.00523589	0	0.038521	4.39e-18	0.0410908	0.025938	0.00753548	0.0271184	0	1.34e-18	0.0857542	4.46e-20	0.0157082	0	0.226588	0.0723648	0.00298921	0.198004	0.00899078	0	0.0509552	0.168807	0.0867567	0.0471469	0.0344233	0.00854212	0.00815457	1.5e-19	0.0213624	0.00780267
C3N-01366	Mesenchymal	0	0.461144	0.529102	0.764116	0.729221	0.64091	0.576365	0.280848	0.0132658	0	1.06e-17	0.0148683	0.0815258	0.00131871	0	3.31e-18	5.72e-18	0.0226921	0.00914656	9.39e-20	3.42e-18	0	0	0	0.00338745	0.0377243	2.36e-18	0	0	3.98e-19	0.0169988	8.13e-05	0.0240409	0.0450704	0	0.0341806	0.0630926	0	0.000819957	0.106133	0.0406272	0.0295588	0.0254296	2.34e-18	5.85e-19	0	0.0326075	8.13e-19
C3N-01368	Classical	0	0.458165	0.607539	0.841207	0.852436	0.585834	0.598725	0.335312	0	0	2.08e-18	0	0.0230936	1.63e-19	3.08e-18	0	5.37e-18	0	0	0	0	0	0.000315109	7.16e-18	0.00111858	0.0269918	2.56e-18	3.31e-19	0.00343538	0	0.00717499	9.44e-05	0.0198748	0.0394026	1.66e-19	0.0663064	0.0205561	0	0.00506573	0.0610673	0.0261316	0.00210971	0.0101605	0.00499179	0.00224497	4.27e-18	0.00831384	0
C3N-01505	Mesenchymal	0	0.559458	0.540885	0.738388	0.789469	0.803222	0.734287	0.339066	0.00805408	1.21e-20	0.0305088	0.0154854	0.0583645	0	1.54e-18	0	1.14e-17	0	2.97e-20	4.79e-19	1.89e-18	7.57e-19	0.0174494	8.42e-18	0	0.0280938	0	3.09e-18	0.168017	1.61e-19	0.00803975	7.81e-21	0.0599467	0.0331005	0.00268561	0.091641	0.0848525	0	0.0657103	0.177764	0.0747721	0.0348825	0.0238511	0.00377662	0.00139859	1.09e-18	0.0236491	0
C3N-01515	Mesenchymal	0	0.467282	0.566455	0.726702	0.823253	0.817479	0.650979	0.318673	8.7e-20	0.00451896	3.27e-21	0.00328291	0	0	0	0	0	0	0	1.91e-18	0	0	5.96e-18	0	0.000443744	0.0197883	0	4.58e-19	0.0644155	0	0.0171959	2.81e-19	0.0659779	0.0421975	3.83e-19	0.0625121	0.241965	1.33e-19	0.0266915	0.149695	0.071194	0.0385513	0.00217448	0.00447398	0	4.42e-19	8.64e-20	0.00157682
C3N-01517	Classical	0	0.521298	0.587575	0.77537	0.812455	0.742723	0.734711	0.316725	0.0136899	0.00314353	5.45e-20	0	0.0134947	1.76e-19	0	0	0	0.0110002	0.000673234	1.94e-18	0	0	0	0	5.65e-19	0.00844681	0	0	0.150241	6.46e-20	0.00605111	0	0.0830977	0.0379478	0.00187498	0.154197	0.15304	4.81e-19	0.0864603	0.108088	0.0444144	0.0418316	0.00944159	0.00992828	0.00280658	7.18e-18	0.0538457	0
C3N-01518	Mesenchymal	0	0.592965	0.605705	0.771336	0.802215	0.842139	0.711132	0.317787	0.0768851	0.0165987	0	1.13e-19	7.54e-18	0	0	0	0	0.0188649	0	0	1.05e-17	8.17e-18	0	3.65e-18	0.0175639	0.0146637	2.35e-18	1.98e-19	0.0608375	0	0.0325022	3.52e-21	0.122682	0.0745053	2.32e-19	0.137061	0.109553	0	0.0132359	0.172112	0.0887017	0.053601	0.00373336	0.00151399	0.000810757	3.86e-18	0.0560567	0
C3N-01798	Proneural	0.128733	0.470137	0.600733	0.814398	0.774696	0.760261	0.743996	0.291021	0.0617629	0	0	1.78e-21	4.25e-18	3.76e-18	1.03e-18	0	0	7.32e-18	0	0	0	0	0	0	7.89e-18	0.0063821	4.86e-18	0	0.0930121	0	0.00564257	0	3.68e-17	0.0525274	6.69e-19	0.203129	0.0568304	6.28e-19	0.0416596	0.158995	0.0665753	0.0880424	0	0.00251838	0.0073107	2.76e-18	0.0308552	0
C3N-01814	Proneural	0.0102405	0.638331	0.568391	0.793699	0.732209	0.583043	0.635504	0.216096	0.0140101	0.0139893	1.18e-17	0	0.0240824	0	0	9.48e-18	3.04e-18	2.4e-18	8.91e-20	4.69e-19	2.8e-18	1.17e-17	1.46e-19	0	0	0.0121998	0.000662169	0	0.0736245	2.09e-18	0.0023532	0.000608742	0.0166786	0.0537055	0.00239767	0.100822	9.98e-19	1.79e-19	0.026259	0.0531839	0.0275516	0.0286573	2.12e-20	1.6e-20	0.0240916	6.59e-19	0.0544703	0.0135503
C3N-01815	Mesenchymal	0.0638566	0.506284	0.680049	0.759557	0.799124	0.849974	0.753869	0.303273	0.063425	0.0133388	5.51e-18	0.00579471	0	1.14e-20	1.51e-18	2.5e-18	1.51e-18	0.0308252	9.68e-19	0	5.93e-19	0	1.75e-19	0	0	0.0244509	0	1.86e-18	0.158481	7.42e-19	0.0162299	0	0.0334825	0.0323485	2.94e-19	0.103952	0.0272397	8.61e-20	0.0744698	0.210261	0.0925986	0.0857057	0.00801904	0.000428736	0.0103248	0	0.0485401	0.00690896
C3N-01816	Mesenchymal	0.0731311	0.447167	0.685619	0.788319	0.859194	0.689966	0.648114	0.446289	0.0478758	1.32e-19	1.43e-18	0.0239665	1.34e-19	0.00502465	4.83e-20	0	4.73e-18	0.0240586	6.94e-19	0.00170174	0.0219313	0	7.66e-22	9.65e-18	0	0.0181111	0	2.48e-18	0.049524	9.52e-19	0.0234046	0	0.12479	0.0725819	6.74e-19	0.0608589	0.114694	0	0.0288038	0.0882873	0.0523075	0.0134633	0.0130412	0.00543457	0.00853065	0.00181944	0.0293904	0
C3N-01818	Proneural	0.123994	0.448759	0.557724	0.73964	0.842471	0.650515	0.658039	0.374985	0.0175522	0.0169891	4.13e-19	0	1.67e-17	0	5.28e-18	1e-18	2.59e-19	0	0	0	5.66e-18	3.31e-18	0.00312146	1.38e-17	0	0.00996741	0	6.56e-19	0.133616	1.64e-17	0.0112904	1.15e-20	0.0612316	0.0496519	0	0.349126	0.103809	0	0.0699	0.0679905	0.036469	0.0402613	0	0.00122441	0.0133355	1.67e-17	0.048852	4.81e-18
C3N-01851	Proneural	0.0615128	0.230164	0.640036	0.76439	0.702338	0.994237	0.642675	0.274285	0.0428475	2.85e-20	7.99e-18	0.0610936	0.113804	0	6.84e-18	4.6e-18	0	0.00973196	0	9.83e-18	1.01e-18	0	0	1.85e-18	0.0331262	0.00693849	3.55e-18	0	0.0209929	0	0.0131727	0.00679677	0.0588894	0.0127974	0.00295818	0.0188572	0.0842839	0	0.0168673	0.208645	0.0776367	0.0606368	0.0308831	0.00524848	0.0199604	0	0.0265506	6.81e-20
C3N-01852	Classical	0.0085065	0.315372	0.55461	0.774698	0.918506	0.638853	0.618004	0.26735	0.0294249	0	5.27e-18	0	0	0	9.19e-19	5.82e-19	0.0095461	1.41e-20	0	0	0	0	0	2.44e-19	0.00385597	0.0202928	0	0	0.0618724	1.03e-18	0.0128246	0	2.62e-18	0.0447448	0.00151641	0.0810745	0	1.01e-19	0.0491147	0.0344276	0.0154435	0.0126017	0.0151171	0.0154373	0.00120387	0	0.0303077	0
C3N-01856	Mesenchymal	0	0.634952	0.582037	0.750106	0.875778	0.759903	0.618839	0.357071	0.0294938	0.00898864	0.0450297	0	8.4e-18	1.57e-18	0	0	0	0.015208	1e-18	0	0	3.25e-18	0.00663886	1.89e-18	1.79e-19	0.0136272	0	1.21e-18	0.0650287	0	0.0221114	0	0.0102947	0.0383487	1.76e-20	0.0711806	0.148026	9.08e-20	0.0335397	0.0869924	0.04591	0.0141146	0.00789563	0.0117538	0.00558073	4.63e-18	0.0244199	0.024626
C3N-01857	Classical	0.165158	0.366395	0.59057	0.79445	0.846546	0.507253	0.609765	0.35627	0	0	2.01e-17	6.9e-19	0.0183989	0	0	7.34e-18	0.00827728	0	0.0198849	0.00798047	0	6.8e-18	1.98e-19	0	0.0463128	0.0106781	0	0	0.0110211	0.00364	1.39e-19	0	0	0.0476233	1.43e-20	0.0604202	7.4e-19	5.05e-19	0.012973	0.0120973	3.18e-19	0.0234511	0.0196308	0.00192256	0	0	0.0307193	0
C3N-02181	Mesenchymal	0	0.811033	0.631887	0.657715	0.692872	0.933209	0.726112	0.398162	0.148187	0.00163994	0	3.04e-19	0.103181	0	0	1.97e-18	1.12e-17	0.0871578	0	4.2e-18	1.02e-18	0	0.0624339	0	0.00275427	0.0130004	1.25e-18	0.0237367	0.0418161	7.98e-18	0.0189155	0	0.070371	0.0159406	0.00440566	0.0726083	0.529979	0	0.0159652	0.142586	0.0838843	0.0533223	0.000100985	0	0.0222071	0	0.0303356	0.0141227
C3N-02183	Mesenchymal	0.175802	0.605055	0.758864	0.736599	0.825683	1	0.724355	0.279784	0.262788	0.0111773	0	0.087836	0.0553542	0.044554	8.22e-18	1e-19	0	0.0764551	5.77e-21	0.0348029	0.100451	0.0117224	0.0939943	0	0.0274181	0.0205209	1.11e-18	0.0329433	0.0438943	0	0.0507987	0	0.0931776	0.0428647	0	0.0171912	0.546964	0.00682775	0.0154347	0.31201	0.171238	0.096108	0.0402516	0.00198049	0.0185124	0.00907828	0.0369745	0.0337212
C3N-02185	Proneural	0	0.540648	0.545407	0.758402	0.780741	0.615539	0.63993	0.303021	0.0337496	0.00096717	0	3.91e-18	0.0134256	0	0	2.38e-18	7.37e-19	0.0165242	1.28e-18	3.58e-18	0	1.03e-17	0	0	0.00852618	0.0178437	0	0	0.0651582	2.68e-20	0.0115565	0	5.97e-21	0.0379268	0.0030612	0.129844	0.0114448	0	0.0277096	0.0810383	0.0375485	0.0233934	0.00688583	0.00256036	0.0100316	8.15e-18	0.0336055	8.01e-18
C3N-02186	Proneural	0.00226456	0.475616	0.544699	0.733922	0.784701	0.654521	0.658409	0.252034	0.0486783	0.0123995	0	0	5.57e-18	0	2.39e-18	0	0	0.0056247	3.49e-19	0	0	1.41e-17	0	1.71e-18	0.0220039	0.0162984	8.63e-19	7.24e-19	0.0464072	0	0.00400874	0	1.42e-18	0.0340402	0.000664652	0.0870472	2.99e-18	2.22e-19	0.023983	0.0788674	0.0475293	0.0221293	4.3e-19	9.04e-05	0.00214526	2.39e-18	0.0369163	0.0122316
C3N-02188	Mesenchymal	0	0.48979	0.593772	0.769367	0.803783	0.753465	0.687259	0.289656	0.0845316	0.00707958	0.0192051	2.16e-18	8.25e-18	2.43e-18	0	0	3.8e-19	0.0174585	4.41e-18	0	5.06e-18	6.47e-18	0.0296188	8.92e-19	0.0136495	0.00419456	0	0	0.153857	6.64e-18	0.0123149	0	0.0855649	0.0457879	0	0.20548	0.0446443	9.02e-20	0.0658112	0.115517	0.0557185	0.031313	0	0.0030415	0.00596438	0	0.0317378	0.0051293
C3N-02190	Mesenchymal	0	0.603282	0.573301	0.719501	0.804373	0.863503	0.692539	0.267692	0	0.00454271	0.0151163	0.00351828	9.91e-18	0	1.39e-19	0	6.92e-18	0.0272296	1.57e-19	6.6e-18	0	0	7.53e-19	0	0.0100388	0.0145597	4.19e-18	0	0.0893104	0	0.030323	0.0001007	0.0312754	0.0382482	2.31e-20	0.0506241	0.151671	6.81e-20	0.0398307	0.218099	0.102536	0.0595711	0.0108764	0	0.00678253	0	0.048139	0.0222863
C3N-02255	Proneural	0	0.640766	0.674034	0.879671	0.870002	0.670245	0.686711	0.295094	0.00703329	0.0041689	5.91e-18	0	0.0553394	7.18e-19	5.93e-18	3.27e-18	2.69e-19	0	0.00193539	2.42e-18	0	3.77e-17	4.43e-19	0	0	0.0125581	0	1.69e-18	0.0171965	0	0.0031944	0.000789607	0.0127365	0.0369599	0.0025195	0.154046	2.5e-19	0	0.0130777	0.0190333	0.0130348	0.017867	0.00412601	0.000985435	0.00636613	0	0.0334305	0.00350192
C3N-02256	Proneural	0.0578937	0.465719	0.680894	0.857681	0.758812	0.594906	0.645918	0.22527	0.0115092	0.00491436	2.3e-17	0	0	2.47e-18	0	0	0	0	0	0	0	0	0	0	0	0.0147871	0	0	0.0258669	0	0.00536575	0.000427675	0	0.0650524	0	0.256802	0	2.38e-19	0.0161937	0.0564649	0.028906	0.0335774	0	1.01e-19	0.0239503	0	0.0341113	4.92e-19
C3N-02769	Mesenchymal	0	0.432456	0.588754	0.766461	0.83557	0.699578	0.624813	0.30833	0.00971975	0.0150204	0	0	0.0170752	1.05e-18	8.59e-19	2.05e-18	2.12e-21	0.00637783	0	6.57e-18	3.46e-18	8.83e-19	2.11e-19	0.00284876	0.0111561	0.0202233	0	4.74e-19	0.079091	0	0.0203822	0	0.119215	0.0419201	0.00075297	0.148906	0.106722	3.96e-20	0.029138	0.0822777	0.0415188	0.0310391	0.00416828	0.00321265	0.00131108	7.17e-18	0.0381257	0
C3N-02770	Proneural	0	0.538912	0.602063	0.772606	0.81487	0.613172	0.676877	0.296923	0.0398136	0	0	0	0.0276121	0	5.3e-19	2.89e-18	0.00957424	0.00942859	0.0016549	0	2.89e-18	9.27e-19	8.34e-19	0	0	0.0175526	0	2.77e-18	0.0514377	5.25e-20	0.00939514	0.000412193	4.25e-18	0.0395378	0	0.083275	0.0076649	0	0.023942	0.0590302	0.0260544	0.0378995	0.00537159	0.00196522	0.00705349	0	0.0551718	0.00102806
C3N-02782	Classical	0	0.407667	0.569853	0.763462	0.821009	0.628154	0.661895	0.212971	0.0347978	0	7.87e-18	5.28e-20	0.00253002	0	6.85e-18	0	0	0.00169097	0	0	0	0	1.1e-17	0	2.84e-18	0.0183357	3.83e-18	1.19e-18	0.0123262	0	0.0123539	4.62e-05	0	0.0586406	0	0.0823255	3.77e-18	0	0.00560909	0.0677214	0.0224855	0.0136252	0.00532667	0.00149809	0.00346507	0.00164541	0.0534648	0
C3N-02783	Proneural	0.0587414	0.416334	0.619046	0.760749	0.739724	0.8761	0.750287	0.302404	0.0425814	0.00818341	1.3e-17	0.0232164	0	5.96e-20	0	7.49e-18	0	0.053973	7.23e-19	1.37e-18	0	0	0	0.0068126	0.0255648	0.00950085	2.26e-19	0	0.0563915	0.0189903	0.0160763	2.64e-20	0.0620826	0.0263879	0.00284762	0.0127302	0.0499325	3.2e-19	0.0337736	0.153954	0.0672876	0.0625141	0.0178536	0.00427793	0.0215701	0.00265479	0.00947484	0
C3N-02784	Mesenchymal	0	0.530785	0.599899	0.728283	0.855724	0.801227	0.716144	0.301237	0.100261	0.00855446	0.0289103	6.12e-18	0	1.12e-18	1.84e-18	0	6.44e-19	0.0228338	0	0	2.79e-18	1.98e-18	0	2.45e-18	0	0.0172022	1.59e-18	4.38e-19	0.0258516	5.16e-19	0.0300188	0.000162158	0.0722698	0.0488001	1.12e-19	0.242077	0.0567371	0	0.00909897	0.167802	0.0869951	0.0378638	0	0.000214227	0.00469229	0	0.0425832	1.3e-17
C3N-02785	Proneural	0	0.539585	0.529906	0.72862	0.752605	0.656038	0.635109	0.224469	0.0405486	0.0313007	0.0198337	0	0.00152313	0	3.3e-18	0	0	1.27e-20	0	0	1.46e-18	8.35e-19	0	2.04e-18	1.33e-18	0.0121831	2.65e-18	2.05e-18	0.0270088	2.56e-20	0.0149879	0.0005827	0.0555373	0.0338365	0.00267183	0.185402	0.011555	6.8e-20	0.0107804	0.079236	0.0420724	0.0411537	0.00354423	0.0042848	0.00335133	0	0.0452157	0.0224301
C3N-02786	Mesenchymal	0	0.604639	0.589112	0.795877	0.793494	0.969747	0.691726	0.343296	0.0505775	0.00806644	0	0	0.0371529	6.12e-19	0	0	0.00141425	0.0752032	3.38e-19	8.59e-18	2.43e-17	1.03e-17	0	1.39e-19	0.0113109	0.0144139	0	1.43e-18	0.0192596	0	0.0570329	0	0.0291085	0.032916	2.7e-19	0.169594	0.105079	0	0	0.174447	0.0771423	0.0759512	0.0146963	3.43e-21	0.00388318	0	0.00965344	0.0519543
C3N-02788	Proneural	0.118679	0.425832	0.658192	0.783734	0.838598	0.773217	0.696798	0.279504	0.0906892	0.0160289	0	4.73e-18	1.64e-17	0	0	0	2.65e-18	0.0191074	0	0	0	1.51e-17	3.66e-19	1.05e-18	0.000786797	0.00271334	0	0	0.0495829	4.03e-19	0.0172502	0	0.0317007	0.0413017	0	0.186278	6.73e-19	0	0.0156446	0.15489	0.0850517	0.0689269	0	3.09e-19	0.0114326	5.9e-18	0.00535343	0.0136694
C3N-03088	Proneural	0.0696703	0.339475	0.629807	0.709129	0.801369	0.850818	0.738014	0.302221	0.109819	0.0322137	1.33e-17	0.0242309	1.92e-18	6.12e-06	7.72e-18	1.81e-19	0	0.0544666	0	0	1.33e-18	2.55e-19	0.0199948	2.11e-19	0.0053383	0.00500065	1.36e-19	0	0.0400268	0.0145964	0.0224344	0	0.0712602	0.0284994	1.72e-18	0.0389466	0.0341235	3.83e-20	0.0260714	0.15742	0.0731562	0.109887	0.0151833	0.000593057	0.0258602	0.00386096	0.0201712	0.0129148
C3N-03180	Mesenchymal	0	0.416513	0.59479	0.571549	0.77474	0.899587	0.720751	0.206896	0.0699873	0.0387415	1.15e-18	0.032285	0.0130071	4.52e-20	0	1.78e-19	0	0.0246844	7.38e-20	0	3.3e-18	7.87e-18	0.0283117	0	0.0051483	0.00659017	4.99e-18	0	0.15563	0.0125881	0.0485459	0	0.0886974	0.0549621	0.0012982	0.0965672	0.302991	1.9e-19	0.0704234	0.273822	0.120161	0.167422	0.0173256	0.00201156	0.0369171	0.00086187	0.0282335	0.0134621
C3N-03182	Mesenchymal	0	0.520142	0.575988	0.698823	0.786928	0.808806	0.605219	0.306974	0.138823	0	0	1.27e-20	0.0308715	0	0	7.68e-19	0	0.0664068	1.88e-21	2.58e-18	9.57e-19	6.21e-18	0.012433	0	0.00885679	0.0285429	8.81e-19	2.15e-18	0.0195999	1.25e-18	0.0280573	0.000282052	0.0569291	0.0597394	0.000704897	0.210089	0.057437	0	0.00502172	0.23191	0.078484	0.0960393	0.0233918	0	0.00894605	4.47e-18	0.0388401	0
C3N-03183	Mesenchymal	0.116497	0.489804	0.890796	0.859248	0.819825	0.933288	0.7645	0.276352	0.171602	0.00801963	0	0.0167057	0.0395402	0.000313143	0	0	2.15e-17	0.0288451	0	0.0640463	0.0918356	0	0.0306136	0.0632169	0.0381875	0.0155621	2.1e-18	0.00403599	0.0211816	7.65e-18	0.0713833	0	0.101681	0.0608151	0	0.122345	0.135578	0.00973974	0.0181599	0.117497	0.0793828	0.0392281	0.0114887	6.23e-20	0.00508214	0	0.0332305	0.00914232
C3N-03184	Classical	0.052733	0.444561	0.644005	0.877277	0.929596	0.582214	0.612453	0.217508	0.00798086	0	4e-18	2.59e-18	0.0381962	2.39e-18	1.81e-18	5.62e-18	4.22e-18	2.12e-18	1.74e-20	3.67e-18	2.69e-18	7.72e-18	0	1.08e-17	0.00174798	0.0134293	0	0	0.0823653	0	0.0025094	0.000394835	0	0.0330091	0.00242986	0.129342	0	0	0.0554739	0.0143813	0.00511785	0.0038451	0.00459643	0.00734566	0.00216993	0	0.0546257	4.35e-19
C3N-03186	Proneural	0	0.469608	0.57109	0.727328	0.857376	0.795144	0.670857	0.297376	0	0.00670721	0.0140267	0	0	6.67e-20	2.73e-18	9.34e-18	0	0.0222	2.28e-19	1.4e-18	0	0	0	5.74e-19	0	0.0109063	5.45e-18	1.02e-19	0.15081	1.8e-19	0.0236021	6.6e-21	0.030884	0.0412667	0.000369519	0.13246	0.304391	0	0.0652487	0.135132	0.0627491	0.0341287	0.00885612	0.00495019	0.00579561	1.05e-18	0.0340406	0.000506704
C3N-03188	Classical	0.0573128	0.407941	0.603883	0.783645	0.882656	0.546312	0.715062	0.282372	0.0328727	0	0	3.29e-18	4.08e-18	1.74e-19	6.23e-19	0	0	0	0	0	0	5.21e-18	3.94e-18	2.78e-18	0	0.0109236	1.06e-19	2.22e-19	0.12588	0	0.00324019	0	2.02e-17	0.0370277	0	0.219754	0	3.84e-20	0.0707776	0.0593523	0.0164317	0.0309864	0.000737845	0.00620494	0.00119686	3.16e-18	0.0256388	0.00670088
C3N-03473	Proneural	0	0.483079	0.571674	0.785791	0.873861	0.662698	0.588661	0.252572	0.0205768	1.79e-19	2.64e-17	0.00661592	0.236449	3.43e-19	0	0	0.0235742	3.85e-18	3.33e-22	1.26e-18	4.79e-18	8.59e-18	7.98e-21	6.61e-18	0.00838314	0.0275613	0.0034184	0	0.103981	1.19e-18	0.0012272	0.0007466	0	0.0168986	0.00181878	0.0231339	5.91e-18	5.55e-19	0.0487247	0.0464079	0.011669	0.0292361	0.0259649	0.00155065	0.04079	2.01e-18	0.0420783	0
GSM405213	Classical	0	0.449892	0.607973	0.757642	0.750521	0.781199	0.682481	0.271433	0.101465	0.106069	0.170477	0.0342792	0	0.0771521	0	0.0057252	0	0.0418382	0.118026	0.0634072	0.0262577	0.010821	0.0266289	0.0902166	0.0940073	0.177552	0.0393064	0.0393718	0.247098	0.132664	0.0954944	0.0231719	0.0883461	0.148881	0.0514386	0.136776	0.0775145	0.0205446	0.187983	0.23457	0.0841965	0.197972	0.0108329	0.0184452	0.117294	0.0475872	0	0.0972106
GSM405214	Mesenchymal	0	0.595445	0.657824	0.686153	0.88454	0.902274	0.724209	0.279578	0.130587	0.0341078	2.62e-19	0.0841382	5.82e-18	0.107232	1.33e-19	0	5.1e-18	0.160579	0.0547041	0.0170702	0.117556	0.0726367	0.0679084	2.22e-17	0.132137	0.0759631	0.127955	0.119002	0.0340273	0.226105	0.115039	0.0211708	0.131632	0.137442	0	3.91e-18	0.170211	0.0501059	0.0777603	0.269784	0.0979173	0.297265	0.0350564	0	0.0617112	2.22e-17	2.67e-17	0.127795
GSM405215	Proneural	0	0.377596	0.522071	0.844388	0.769009	0.646582	0.648669	0.315815	0.103091	0.138093	0.133348	0	2.15e-18	0.0318831	0	0.00248037	0	0	0.0469543	2.68e-18	6.3e-18	0	0.0532091	0.119183	0.00141434	0.167349	0.0363832	0.0106813	0.159767	0.0729733	0.066368	0.0569961	0.0108358	0.00123565	0.0405394	0.0739643	0	0.0393886	0.149188	0.171632	0.0907714	0.0831854	0	0.10823	0.0322228	0.0771072	0.0547256	0.12448
GSM405216	Proneural	0	0.335019	0.498837	0.777939	0.957782	0.589726	0.677618	0.413035	0.0841803	0.118977	5.68e-18	9.38e-18	6.6e-18	3.38e-19	0	0.0266855	0.10793	0	0.118799	0.00343936	0	1.52e-19	8.71e-18	0.205477	0.137828	2.43e-20	0.0129026	0.0311769	0.0451641	0.265061	0.0367789	0.0127585	3.76e-18	0	0.0226642	0.133089	0.0540154	0.0118726	0.141947	0.0232737	0.0129778	0.0795931	6.98e-18	0.0703923	0.101947	0	1.21e-17	0.027782
GSM405217	Mesenchymal	0.10156	0.446369	0.835392	0.758697	0.746033	0.990904	0.691743	0.171692	0.137842	0	0.140824	0.107801	0.0699654	0.235423	0	0.133207	2.85e-18	0.214566	0.0522089	0.158372	0.230174	0.186171	0.0348667	0.182236	0.0411849	0.0706506	0.109044	0.0656403	0	0.00417188	0.061656	3.63e-18	0.171775	0.164205	0.00483437	0.0333802	0.0843101	0.0298097	0	0.304423	0.134151	0.250654	0.0273321	1.94e-18	0	0.0825736	0	0.0738674
GSM405218	Mesenchymal	0	0.582719	0.652653	0.702261	0.81231	0.844963	0.638051	0.289237	0.154837	0.0718172	0.145758	0.0291216	2.98e-18	0.105176	0	1.03e-18	0	0.0340031	0	0.0734451	0.0646666	0.102764	0.0392711	0.194092	0.0429615	0.134668	0.0893507	0.0855676	0.245885	0.1002	0.0754448	0.0416048	0.142818	0.183373	0.0303463	0.123707	0.119173	0.0107498	0.183301	0.186629	0.0890108	0.188334	0	2.4e-19	0.0475113	0.0652091	0.000128977	0.0908219
GSM405219	Classical	0.0269944	0.401716	0.590351	0.739494	0.72389	0.793966	0.63413	0.175651	0.117923	0.0834146	0.0265374	0.0367647	0.0375072	0.0938945	3.73e-19	0	0.0300587	0.0918208	0.112713	0.0335667	0.0143724	0.0261165	0.0193877	0.0952487	0.0495509	0.164756	0.0901699	0.092115	0.126265	0.0455404	0.130035	4.19e-19	0.0874674	0.11652	0.0509201	0	0.14516	0.0726964	0.125239	0.230233	0.0753801	0.258787	0.0222645	0.0685102	0.0635585	0.0491774	0.052376	0.0507208
GSM405220	Mesenchymal	0.132838	0.554896	0.556956	0.795561	0.857708	0.730699	0.485409	0.246229	0.00563699	0.125493	0.0962253	0.0642047	6.04e-18	0.0921707	0.00805582	0.0291873	0	0.0128868	0.081758	0.0858855	0.0278418	4.25e-18	0.0194001	0	0.0264703	0.196745	1.23e-17	0.0497438	0.191746	0.00974891	0.162242	0.0754179	0.0755999	0	0.0173923	0.0745513	0.164725	0.0727401	0.133337	0.0169364	0.0182643	3.52e-18	0.0120473	0.0165334	0.0824796	0.0200327	0.0532002	0.118128
GSM405221	Mesenchymal	0	0.584579	0.593782	0.739538	0.800603	0.750232	0.627266	0.282238	0.0920327	0.0759375	0.158984	0.0254638	3.29e-17	0.0804057	3.86e-18	5.8e-21	1.86e-18	0.0337791	0.0949861	0.0167645	0.0197725	0	0.016887	0.083348	0.0198408	0.147484	0.0768101	0.0445703	0.0520077	0.0165721	0.140918	0.000911443	0.18193	0.154646	0.0440129	0.0535741	0.113317	0.0559201	0.0159604	0.227376	0.0957277	0.149778	0	3.54e-18	0.0502839	0.0408282	0.0355617	0.0568804
GSM405222	Proneural	0.145961	0.353605	0.572823	0.715212	0.768304	0.583059	0.636287	0.321021	0.0709974	0.10838	0.00715169	0.0367647	0	0.0348456	0	0.0534044	2.2e-20	0	0.0946177	0.00169876	7.91e-19	2.96e-17	3.68e-18	0.153039	0.0173155	0.135212	0.0603393	0.0346051	0.0232977	0.10523	0.062646	1.05e-17	0	0.141612	0.0271335	0.175086	0.101443	7.18e-19	0.0511284	0.136231	0.0181711	0.296495	0	0.0678069	0.0995277	0.0631712	6.31e-17	0.000397719
GSM405223	Proneural	0.0506937	0.442353	0.607082	0.783751	0.812677	0.58342	0.595763	0.28328	0.107929	0.0852872	0.0648278	3.85e-18	0.0695557	0.102482	2.97e-17	0.0338037	8.69e-19	0	0.20307	0.0117201	0	0	1.95e-20	0.0990762	0.0128714	0.194928	0.0369652	0.0113284	0.0212299	0.079272	0.083181	0.0295617	0.0747246	0.130114	0.0562735	0.0260874	9.11e-18	0.0273018	0.0364548	0.150271	0.0636523	0.0766566	0.010045	0.0239742	0.11349	0.0133063	0.00693514	0.0393578
GSM405224	Proneural	0	0.476757	0.571486	0.730751	0.763989	0.71553	0.676474	0.240296	0.114737	0.1217	0.0665526	0.0220794	8.49e-18	0.0758296	1.27e-17	0.0293971	4.48e-18	5.52e-19	0.110417	0.0207503	0	3.03e-18	0	0.13238	0.0268915	0.152128	0.00312935	0.126262	0.0367385	0.0639695	0.0769938	0.024906	4.11e-18	0.124794	0.0509522	0.0418497	0.172304	0.0254262	0.063534	0.210357	0.0613319	0.241231	5.82e-19	0.0347143	0.073074	0.0400696	0.0667169	0.0889872
GSM405228	Classical	0	0.615529	0.702652	0.798123	0.804609	0.810186	0.705201	0.275604	0.140265	0.0970258	0.0662095	0.0568109	0	0.119121	0	0.00697523	3.71e-18	0.0399816	0.117348	0.0455616	6.39e-20	0.0127403	0.02877	0.18458	0.062145	0.154257	0.105056	0.0336991	0.139808	0.0169524	0.137645	0.0250507	0	0.148801	0.0542186	0.059775	2.57e-18	0.0894867	0.136242	0.187919	0.0886834	0.143069	0.0204045	0.0130524	0.0472377	0.0426663	0.0532979	0.143385
GSM405229	Proneural	0	0.436692	0.575873	0.900888	0.82985	0.707958	0.712525	0.283843	0.114935	0.0636909	0.116989	0.0313448	0	0.0737954	7.92e-18	0.0100681	0.05412	0	0.140797	0.0679469	4.87e-18	5.92e-18	0.00999411	0.203605	0.104431	0.140928	0.0380393	0.0221127	0.0973815	0.0708213	0.0872719	0	3.64e-18	0.116444	0.0324259	0.013929	0.0422077	0.0604885	0.151722	0.174002	0.0887907	0.14886	0.0145468	0	0.100926	0.0367628	0	0.152441
GSM405230	Mesenchymal	0	0.519178	0.541	0.735704	0.830014	0.762293	0.666442	0.347966	0.0990267	0.062104	0.178943	4.03e-18	0	0	0	0	0	0.0258133	0.0498411	0	5.09e-18	8.31e-18	0.0337109	0.115775	0.0923059	0.148519	0.0447335	0.035871	0.0349514	0.124632	0.14465	0.0207262	0.135422	0.125003	0.0232953	0	0.0557365	0.0400617	0.0641282	0.205404	0.0935655	0.116868	0	0.0885323	0.0301374	0.00214883	0	0.103633
GSM405231	Classical	0.0254035	0.569815	0.581495	0.814244	0.796954	0.677444	0.623558	0.303375	0.0967945	0.105927	0.086236	0.00330021	1.14e-17	0.0697059	0	0	0	1.1e-17	0.102123	0.00543818	5.72e-19	0	0	0.0507312	0.0280778	0.16499	0.0300955	0.0146916	0.210397	0.0858477	0.0879192	0.0869751	0.0229336	0.115996	0.0641389	0.0544923	0.0450783	0.0711601	0.171972	0.0974849	0.0333756	0.0888377	0	0.0829006	0.0727489	0.0376497	0.0840646	0.0405431
GSM405232	Proneural	0	0.780692	0.585321	0.743884	0.819161	0.528733	0.659136	0.357701	0.148857	0.0140657	0.0844447	0.00409457	0.206278	0.12748	0	0.0426399	8.3e-20	0	0.154122	2.61e-19	0	0	0.00193879	0.0872985	1.45e-18	0.160914	0.0827769	0.0560633	0.066625	0	0.104756	0.117148	0.111857	0.00793219	3.37e-18	0.0607541	0.0669713	0.101109	0.160448	0.0648692	0.0702907	3.39e-18	0.0168886	1.93e-19	0.0217398	0.00538401	0.0835747	0.216511
GSM405233	Mesenchymal	0	0.4111	0.548389	0.665699	0.772012	0.861991	0.701727	0.24405	0.109421	0.109354	0.148469	0.0869483	9.53e-19	0.126553	0	0.0234631	0	0.127956	0.0938952	0.0635077	0.0202522	0.0320508	0.0219399	8.65e-19	0.10577	0.145273	0.103987	0.051182	0.179791	0.111531	0.0998389	0.00320657	0.0732807	0.120795	0.0231054	0.108238	0.0395656	0.07843	0.185962	0.274811	0.08792	0.27151	0.0120785	0.0207871	0.101206	0.057862	8.34e-19	0.0917726
GSM405234	Proneural	0	0.486582	0.530035	0.72787	0.748552	0.510801	0.588044	0.359721	0.0824393	0.0984495	0.0477667	0	0.030286	0.0514826	1.1e-18	1.38e-17	0.00255281	6.37e-18	0.126905	0.0141499	0	0	0.0129889	0.120124	0.0408899	0.156185	0.100207	0.0570624	0.101004	0.195394	0.0944797	0.0624362	9.99e-18	0	5.07e-22	1.97e-19	0.0343441	0.000178239	0.0751549	0.0680994	0.00505868	0.0951874	0.000872117	0.00308697	0.0946188	0.0472018	0.0506887	0.0971794
GSM405235	Mesenchymal	0	0.485311	0.671244	0.677658	0.795857	0.945105	0.717856	0.265249	0.156957	0.133929	0.152171	0.102792	0	0.105539	0	0.0321606	0	0.151385	0	0.0367571	0.0627536	0.11191	0.0249397	0.174532	0.0364945	0.127843	0.0865983	0.0699713	0.109255	0.0700337	0.118586	0	0.162973	0.131314	0.0239986	1.1e-18	0.063069	0.0345229	0.101489	0.312469	0.148778	0.219698	0.0219668	0.0262117	0.0678635	0.0528336	0	0.0995939
GSM405236	Mesenchymal	0	0.604171	0.650501	0.775951	0.802996	0.863476	0.665619	0.285202	0.155831	0.147396	0.084632	0.00576152	2.29e-19	0.0904813	1.47e-17	0.00666948	9.56e-19	0.108628	0.00443465	0.0216779	0.0411469	0.0259929	0.051883	0.0557081	0.0915709	0.131706	0.0970701	0.18047	0.115945	0.113792	0.12723	0	0.234668	0.282157	0.0317528	0	0.234274	0.0573704	0.0820243	0.211689	0.102081	0.191745	0.0211045	0	0.084469	0.021411	0.00643647	0.125805
GSM405237	Mesenchymal	0.04525	0.318719	0.545438	0.704029	0.732557	0.839932	0.663233	0.294026	0.0920878	0.0673988	0.0901034	0.077374	1.89e-17	0.0168598	0	0	4.63e-18	0.0849143	0.0597283	0	0	2.99e-18	0.0287289	0.0313479	0.0506342	0.169592	0.108067	0.0660722	0.109934	0.0516385	0.120842	1.86e-18	0.0313901	0.126295	0.0342208	0.0191445	0.117934	0.0663473	0.115986	0.284403	0.100876	0.239188	0.00975158	0.0639649	0.0610873	0.0641406	0.00767841	0.0756078
GSM405238	Proneural	0	0.338694	0.546322	0.763607	0.859496	0.717146	0.747628	0.422896	0.0902479	0.0744036	0.0510185	1.59e-18	0.147447	0	0	0	0.1	0	0.0962085	1.68e-18	1.17e-18	0	0	0.152482	0	0.122703	0.153905	0.025352	0.0610489	0.214639	0.142528	0	0	0.0913323	0.0237122	1.78e-18	0.0853345	0.00182117	0.107607	0.190336	0.0913898	0.179908	0.0310952	2.31e-18	0.0949125	0	0	0.0734937
GSM405239	Mesenchymal	0	0.671287	0.73051	0.691844	0.831858	0.929554	0.717479	0.269784	0.131939	0.0168072	0.0990811	0.0750072	0.0863942	0.179224	8.86e-18	8.77e-19	0	0.0879905	7.62e-18	4.11e-18	0.0929085	0.170916	0.0361797	0.0464966	0	0.144669	0.110074	0.1373	0.108957	6.22e-19	0.0834268	0.0278807	0.0784907	0.136687	0.00699307	0	0.185322	0.0479081	0.155697	0.28819	0.0896388	0.283543	0.0415122	0	0.0562843	0.061224	0.0994698	0.118995
GSM405240	Mesenchymal	0	0.442568	0.531716	0.751546	0.809322	0.830841	0.694222	0.288243	0.0997344	0.0642929	0.0895957	0.00191519	0	0.00933304	0	0	0.0630156	0.0362796	0.0615817	0.0153927	2.42e-17	0	0.0231973	0.135628	0.13174	0.120136	0.0829628	0.0807232	0.0437051	0.170542	0.154721	0.00598586	0.0360847	0.0612211	0.0110421	6.26e-18	0.139667	0.0572729	0.0868772	0.184428	0.0834725	0.144073	0.00657823	0.0581047	0.074226	0.00506759	1.41e-17	0.114744
GSM405241	Mesenchymal	0	0.496212	0.71462	0.710308	0.74116	0.833687	0.640717	0.251157	0.0885853	0.141482	0.116994	0.0805513	0	0.13706	1.38e-17	0.0323087	0	0.105961	0	0.0835812	0.133589	0.068479	0.0167914	0.116523	0.0163134	0.149634	3.42e-19	0.0563134	0.089692	0.0171692	0.108724	0.0394884	0.113406	0.118547	0.0440121	0.00867	0.10992	0.00937413	0.0897527	0.276016	0.121239	0.242102	4.71e-20	0.00830962	0.09665	0.0791687	0	0.082394
GSM405242	Proneural	0.0703537	0.681424	0.622093	0.745751	0.751895	0.686669	0.707801	0.383361	0.104262	0.0497696	0.0230296	0.0144415	0.236876	0.162585	4.78e-19	0.10092	0.0118971	0.0021202	0.180489	0.040991	5.74e-19	0	7.17e-18	0.149497	1.7e-19	0.146594	0.090965	0.0128582	0.137752	0.00461275	0.0709062	0.0051527	0.0374227	0.198707	0.0301618	0	4.86e-18	0.00519086	0.11655	0.183101	0.124879	0.0791606	0.0305495	9.32e-18	0.0805509	0.0309179	0.113751	0.0553823
GSM405243	Proneural	0	0.612031	0.647702	0.74298	0.685432	0.816928	0.686794	0.228107	0.106662	0.126969	0.0942883	0	4.08e-18	0.21	1.49e-19	0.0363756	0	0.055776	0.0143505	0.0674785	0.0648644	0.0606848	3.16e-19	0.224802	0.102727	0.153886	0.0988207	0.020237	0.0968633	0.228771	0.0843173	0.0554601	0.0443851	0.112117	0.0523337	0.0380497	0.0288102	0.0111921	0.161957	0.220032	0.105341	0.232095	0.0146314	0.0311792	0.12487	0.00468599	1.13e-18	0.0760097
GSM405244	Proneural	0	0.205232	0.55577	0.819195	0.881479	0.766569	0.766203	0.422695	0.128576	0.121912	1.49e-17	0.00657128	0	4.21e-18	0.00555618	6.1e-19	0	9.9e-20	0.107876	0.00511296	2.87e-18	0	0.0696396	0.11658	0.103122	0	0.0300652	0.0901717	0.108097	0.313835	0.0870718	0.0173072	0.080534	0	0.0149369	0.0483183	0.130934	0.0257591	0.137727	0.117868	0.0762357	0.08434	0	0.0316688	0.0885351	5.27e-18	0.0430013	0.0398068
GSM405245	Proneural	0.0782612	0.400804	0.695221	0.714132	0.730514	0.909913	0.669023	0.25889	0.183564	0.0593165	0.0868265	0.0839954	1.93e-17	0.148152	7.19e-06	0.035721	7.91e-19	0.150682	0.0067339	0.121023	0.12774	0.126145	0.186781	0.142607	0.124873	0.125445	0.147462	0.186982	0.122804	0.152825	0.0753622	0	0.191646	0.22906	0.0086501	0	0.196772	0	0.0882541	0.207703	0.0981954	0.185385	0.00354386	0.012084	0.0200656	0.0236637	0	0.0874313
GSM405246	Proneural	0	0.411381	0.677821	0.886028	0.751197	0.398055	0.540328	0.390218	0	0.0658639	1.88e-17	0.012352	0.0644124	0.120025	0.0466955	0.134163	0.0499213	0	0.128752	0.0974853	0.0300105	0	0.0228207	0.0799191	0.0252068	0.0738241	0.148278	0.0121082	0.0675721	0.114332	0.0979285	0.0630221	0	0	0	0	0.0809454	0.0407164	0.160394	0	4.65e-18	0.0301114	0.0230322	0.0215639	0	0.0140502	0.0920002	0
GSM405247	Classical	0.08886	0.697036	0.716733	0.887281	0.856415	0.611814	0.705225	0.27862	0.152619	0.0427455	0.117353	0.0154772	0.0067436	0.0927951	3.48e-17	2.44e-18	0	7.33e-18	0.138618	1.13e-18	0	0.0243299	0.0179587	3.6e-19	0.0751531	0.148706	0.00998921	0.0427863	0.0719213	0.104432	0.073113	0.0713343	0.0360538	0	0.0485849	0.0722455	0	3.04e-19	0.0974058	0.121263	0.0831909	0.0779673	1.67e-18	0.0490582	0.0681897	0.0441025	0.199571	0.144649
GSM405248	Classical	0.0120395	0.312793	0.674748	0.824347	0.822572	0.737254	0.651503	0.325966	0.122647	0.150887	0.0554354	0.0362043	0	0.0886864	0	0.0489014	3.43e-18	0.0437436	0.0360315	0.0517932	0.0580789	0	0.0392067	0.00488639	0.165551	0.158107	0.0197297	0.086636	0.174155	0.0801654	0.110372	0	0.00379174	0.140838	0.053378	0.108127	0.133425	0.0139859	0.135895	0.149194	0.0658985	0.190487	0.00181097	1.16e-18	0.0960877	0	0	0.104062
GSM405249	Proneural	0	0.41192	0.617413	0.811084	0.879295	0.60251	0.673155	0.2703	0.157114	0.132511	1.36e-18	0.0426561	4.67e-18	1.12e-20	9.13e-19	0.0490374	0.113475	3.9e-18	0.207565	0.0313351	0	8.33e-18	0	0.118668	0.00121157	0.0223727	0.0481659	0.0620204	0.193454	0.29938	0.0465533	0.00838803	0.0368026	4.24e-18	0.0257418	3.31e-18	0.0102301	4.09e-18	0.186976	0.0795954	0.052238	0.0221683	0.0151541	0	0.11271	0.0380649	0.12162	0.0168208
GSM405251	Proneural	0	0.481396	0.580697	0.776796	0.805343	0.60983	0.713206	0.376422	0.113804	0.0842724	0	0.0210412	0	0.0472433	0	0	0.0315327	0	0.143328	0.0630252	0	3.98e-19	7.42e-18	0.148447	0.103812	0.0788589	0.169504	0.0520797	0.080399	0.175535	0.0691989	0.012259	0.0313203	0.117701	0.013518	0.0441624	0.0565459	0	0.111179	0.115081	0.0584587	0.0487121	0.0199576	0	0.0400138	3.13e-18	0.0748536	0
GSM405252	Mesenchymal	0	0.507706	0.590299	0.752188	0.792895	0.798542	0.682505	0.284191	0.110799	0.11779	0.0927171	0.036857	1.06e-17	0.00984851	0	0	0	0.038826	0.0445521	0.00890025	1.85e-18	0	0	0.0886965	0.100606	0.137539	0.0543433	0.133373	0.0717256	0.102771	0.108955	0.0109244	0.0485514	0.130603	0.0325299	0.0260692	0.204783	0.0216583	0.0575858	0.228676	0.083298	0.270572	0	0.00102324	0.0633939	0.0354768	0	0.0721567
GSM405253	Proneural	0	0.638966	0.625004	0.762693	0.83759	0.538561	0.590137	0.307161	0.118408	0.0450868	0.151154	0	0.052231	0.104875	8.67e-18	0.0226177	0.0408894	0	0.154219	0.0219897	0	0	0.0380165	0.068976	0.0383068	0.178319	0.0487151	0.0346705	0.141715	0.121779	0.0917572	0.0962829	0.0886764	0.145152	0.00835469	0	0.0668847	0	0.126856	0.146889	0.0906203	0.043083	0.0200715	4.56e-18	0.0869317	0.00132531	0	0.104197
GSM405254	Classical	0.0276398	0.490394	0.512135	0.685214	0.753566	0.76314	0.696446	0.222064	0.0799029	0.113388	0.043634	0	0	0	2.32e-17	9.32e-18	6.31e-18	4.78e-18	0.0308525	7.12e-18	0	0	0.0101204	0.0808959	5.93e-20	0.1625	0.0640733	0.0187019	0.165484	0.205118	0.0968898	0.019594	0.00307102	0.110022	0.0161257	0.0263865	0.0484877	0.0376213	0.163984	0.210553	0.0953479	0.163604	0	0.004243	0.0541429	0.0632136	0.116942	0.0808148
GSM405255	Classical	0	0.539173	0.69228	0.790594	0.855614	0.768503	0.674477	0.291113	0.116195	0.1663	0.0368088	0.0354187	7.13e-19	0.150604	0	0	2.38e-18	0.0417047	0.0435204	0.0454945	0.0759489	0.0801209	0	0.0934157	0.0481581	0.217775	0.0441845	0.0213148	0.224373	0.0380534	0.0866211	0.0283613	2.38e-18	0.124204	0.084053	0.135662	0.0340286	0.0370628	0.177096	0.193484	0.079906	0.158152	0.000295035	0.0461345	0.0797733	0.0732548	0	0.049734
GSM405260	Proneural	0	0.545441	0.587759	0.73777	0.775881	0.683569	0.625049	0.22743	0.0983143	0.0903936	0.167166	0.0369856	5.29e-18	0.166863	0	0.0361879	7.87e-19	6.46e-19	0.127758	0.00418548	0.0258955	1.14e-17	5.04e-19	0.296877	0	0.14622	0.05377	0.0119562	0.192206	1.39e-17	0.0993638	0.0512664	0.125724	0.157202	0.0665349	0.0903242	0.0722265	0.038338	0.155049	0.204605	0.0974129	0.162555	0	0.0228162	0.0745171	0.0596536	0.0735779	0.115483
GSM405262	Classical	0.00931658	0.447441	0.580752	0.810058	0.837639	0.482817	0.624004	0.243969	0.1208	0.0690422	0.106357	5.52e-19	0	0.04506	0	0	0.00812886	2.73e-18	0.165627	0	5.29e-19	0	0.0429596	0.124809	0.0468184	0.205243	0.04844	0.0485633	0.0595783	0.0981477	0.151606	0.0568872	0.138886	0	0.0534063	0.124516	0.0339178	0.0249879	0.0607547	0.11457	0.0540213	0.112769	7.19e-20	0.0681963	0.0917476	0.00669147	0.0884362	0.095617
GSM405263	Mesenchymal	0.0434408	0.393547	0.475304	0.711902	0.751437	0.637224	0.624388	0.25067	0.0878144	0.00972555	0.111286	0.0812033	0	0	0	0	1.15e-18	0.0349947	0.0777107	0	3.22e-17	0	0.0341526	0.0787994	0	0.14717	0.111082	0.0312054	0.182962	7.53e-19	0.0803443	5.01e-19	0.0160722	0.156233	0.041335	0.0835771	0.0957633	0.0318374	0.169506	0.205593	0.113374	0.118156	0.00790984	0	0.0175336	0.0861453	0.0486341	0.074137
GSM405264	Mesenchymal	0	0.485279	0.635098	0.716221	0.829937	0.710617	0.618465	0.277933	0.112405	0.154717	0.00322719	0.0179965	7.67e-18	0.134024	7.61e-20	0.0032179	0	0.0562707	0.099152	0.0955076	0.0792514	0.0585969	0.00303061	0.0857207	0.0618059	0.219417	0.019595	0.0407534	0.150964	0.156405	0.15362	0.018516	0.0211141	0.0771263	0.0371537	0.0147473	0.0696677	0.0534324	0.124294	0.23041	0.087712	0.168625	0.00643582	8.16e-19	0.105173	0.0104621	0	0.0474993
GSM405266	Proneural	0.0164741	0.507598	0.605159	0.768904	0.773877	0.711076	0.656426	0.299453	0.1112	0.0816544	0.0849325	0.0199541	0.0817349	0.0473692	4.8e-18	0	0	6.68e-18	0.115302	2.1e-19	0	0	0.031555	0.157775	0.114596	0.156599	0.0719451	0.047114	0.0744858	0.0226557	0.100476	0	0	0.157803	0.0376479	0.0907273	0.0638284	0.0353832	0.0825756	0.172795	0.0716745	0.139721	0.00195722	1.96e-19	0.14016	0.0394678	0.0770147	0.113619
GSM405267	Classical	0	0.674829	0.609715	0.831489	0.968678	0.692415	0.74543	0.340817	0.132082	0.0734053	0.020305	4.84e-19	0.00682197	0.0132145	0	6.05e-18	3.69e-17	2.86e-17	0.190699	0.0481361	3.79e-19	0	0	0.0956926	0.131984	0.160278	0.10419	0.0485336	0.123168	0.178287	0.0683498	0.0467791	0.0702936	0.00300943	0.0225554	0.0616122	0.0382292	0.0147117	0.137074	0.0731328	0.0443574	0.0732932	0.0135622	0.0493787	0.0534799	2.78e-17	0.0648861	0.0771356
GSM405268	Proneural	0.0974844	0.512845	0.619618	0.658408	0.758751	0.884053	0.713179	0.230297	0.0802925	0.0943615	0.0459731	0.116791	0	0.12046	0	0.0342251	3.2e-17	1.42e-18	0.101971	5.64e-18	0.000140437	0	0.0360573	0.0825587	1.3e-18	0.17517	0.132663	0.0417588	0.111078	0.0882178	0.0353442	0.0121496	3.2e-18	0.154496	0.040551	0.118614	0.100411	0	0.11729	0.291679	0.113672	0.205707	0.0174119	1.14e-18	0.12615	0.0883106	0.0042108	0.114055
GSM405269	Classical	0	0.299452	0.545725	0.692881	0.848529	0.815406	0.678258	0.26081	0.0799323	0.17533	0.0176093	0.0166827	0	2.33e-18	6.34e-18	1.07e-17	0	0.0751893	0.0434947	7.48e-18	0	2.28e-18	3.1e-19	0.0984015	0.0875601	0.125442	0.0655872	0.086567	0.101785	0.334024	0.102625	0.00241587	0.0154788	0.0596089	0.0235265	0.116377	0.142585	0.0114829	0.0865611	0.239837	0.0595113	0.320002	2.54e-20	0.0223441	0.123439	0.0297443	6e-19	0.0847751
GSM405270	Classical	0.0131814	0.502	0.67039	0.734591	0.833927	0.93845	0.755795	0.283174	0.100633	0.119703	0.0708057	0.0282977	2.08e-17	0	0	1.12e-17	0	0.0979872	0.0191962	0.0125376	0.0344192	0.0618323	0.0533137	0.0250845	0.12517	0.119017	0.080424	0.0721337	0.18981	0.282631	0.0971363	0.00156806	0	0.12296	0.0180149	0.0936785	0.111984	0.0212478	0.186255	0.271025	0.111041	0.236555	0	0	0.095989	0.0106138	0	0.08305
GSM405271	Proneural	0.0142162	0.31178	0.520892	0.702296	0.772462	0.746554	0.668016	0.304484	0.106663	0.180502	0.102924	0	4.81e-18	6.25e-19	7.15e-18	0	0.0730618	0.0271104	0.0624632	6.07e-19	4.67e-18	6.51e-18	0.0220295	0.10394	0.0621987	0.137283	0.0569632	0.0537942	0.0534465	0.10549	0.113255	0.050184	0.0538618	2.01e-19	0.0155728	0.0726888	0.0793689	0.00542309	0.0534365	0.180999	0.0817449	0.138309	1.11e-19	0.0175126	0.0785347	0.0750369	1.79e-18	0.125143
GSM405274	Mesenchymal	0	0.582434	0.551025	0.726086	0.75942	0.760307	0.669894	0.276254	0.0989761	0.10272	0.140587	0.00858504	0	0.043143	0	4.16e-18	0	0	0.0515243	2e-19	7.5e-18	0	0	0.174815	0.0122726	0.163442	0.0283246	0.0990914	0.0507076	0.0194576	0.103282	0.0204325	1.27e-17	0.131027	0.0307991	0.01414	0.18079	0.0502972	0.0711452	0.208635	0.0749885	0.221125	0	0.0277297	0.0639783	0.066346	0.0763365	0.06266
GSM405275	Proneural	0.0662043	0.164965	0.599962	0.77472	0.827908	0.665427	0.69308	0.347956	0.11128	0.0481787	0	0.0240979	0.0279936	0.0027504	0	0	0.0715915	0	0.226261	0.0454004	0	1.75e-17	0.0271146	0.146124	0.0285512	0.129197	0.110301	0.0779461	0.00318498	0.185189	0.0727035	0	0.0808351	0.13084	0.0249181	3.22e-19	0.121588	0.00513892	0.0495448	0.161908	0.0759901	0.173273	0.0335515	0	0.0955228	0.0458442	0.00870084	0.0154717
GSM405276	Mesenchymal	0.0572559	0.458669	0.512891	0.685003	0.763089	0.871434	0.742011	0.257345	0.0813913	0.129695	0.112727	0.0796358	1.02e-17	0.0804193	4.18e-18	0	3.21e-18	0.0680595	0.00979519	0	0.0170325	0	0.0182487	0.0610991	0.0114351	0.144652	0.102823	0.0399823	0.146993	0.100722	0.123161	0	1.42e-18	0.134196	0.038248	0.0781544	0.0796307	0.0264708	0.129049	0.330094	0.0851132	0.32312	0.00153661	0	0.0909704	0.0692806	0	0.0726751
GSM405278	Mesenchymal	0.0205693	0.3368	0.6708	0.64279	0.750897	0.974787	0.73821	0.153231	0.101089	0.115578	7.91e-19	0.0742098	1.55e-17	0.0553374	9.94e-18	0.00604648	0	0.11909	0.0806523	0.00964964	0.0552398	0.0491058	0.00844401	0.220936	0.0698213	0.10039	0.145823	0.0759963	0.0283282	0.258157	0.112434	3.52e-17	0.118567	0.162245	0.00811835	0.0798754	0.131761	1.19e-18	0.0182711	0.33588	0.130403	0.309457	0.0117902	5.06e-18	0.133358	0.0244435	3.3e-18	0.0997524
GSM405280	Mesenchymal	0	0.483222	0.574432	0.787428	0.798332	0.762489	0.714553	0.30171	0.101404	0.0354915	0.0856725	0.0069784	0.0317842	0.155375	0	0.033087	1.29e-18	0.0593788	0.0550624	0.0318099	0.0051647	0	0.00534599	0.107357	0.00504735	0.160641	0.0806868	0.0415587	0.120231	0.116644	0.0826284	0.02024	0.131815	0.103114	0.0341603	1.08e-17	0.109961	0.0440508	0.0580978	0.237998	0.112128	0.186335	0.0358873	0.0230917	0.0687887	0	0.0367833	0.0895536
GSM405282	Mesenchymal	0	0.47536	0.605351	0.77149	0.833747	0.910311	0.688858	0.301508	0.102342	0.115049	0.109212	0.0589249	0	9.9e-19	0	0	2.69e-18	0.0886494	0.0653781	0	0	0.00849337	0.000323951	0.00574396	0.136743	0.146726	0.055914	0.036791	0.179246	0.112616	0.138942	1.99e-19	0.0301579	0.150749	0.0236178	0.0876831	0.0891725	0.0688586	0.163202	0.274768	0.120494	0.197799	0	0.0242701	0.0485959	0.0235445	2.92e-18	0.0824053
GSM405290	Mesenchymal	0	0.343407	0.519994	0.70235	0.773239	0.76511	0.681526	0.31501	0.0965465	0.0736244	0.138356	0.0533407	0	0.0479351	2.06e-18	4.94e-19	0	0.0568573	2.78e-18	0.000547853	8.53e-19	1.9e-17	0.00588901	0.279224	0.127468	0.130999	0.0198768	0.0723488	0.0052787	0	0.146513	0.00401694	0.173621	0	0.0691235	0	0.170349	0.0140659	0	0.236555	0.1361	0.103786	5.39e-19	0.0618993	0.0727414	0.0402446	0.0495458	0.0873074
GSM405292	Classical	0.0386671	0.506173	0.579935	0.739048	0.796817	0.619291	0.676972	0.299529	0.127923	0.0774118	0	1.34e-18	0.166974	7.44e-18	0	1.7e-18	0	2.38e-19	0.104339	0.0062823	2.31e-18	0	0.00177717	0.0702713	0.0735567	0.168146	0.0168326	0.019975	0.0896931	0.104892	0.0939117	0.00273299	0.0687762	0.117846	0.0102095	0.008965	0.00100115	0	0.118784	0.0944989	0.0605381	0.0654677	0.0122232	0.0725787	0.0550714	0	0.12888	0.0723882
GSM405293	Mesenchymal	0.00292848	0.558288	0.524721	0.71249	0.813022	0.705666	0.652736	0.25897	0.132091	0.117051	0.151158	0.0398568	0	4.71e-18	4.37e-18	1.96e-18	0.0179483	0.0856395	0.00403889	0.0460008	0	0.0476622	0.0833499	0.114188	0.145337	0.126943	0.02895	0.0502878	0.231533	0.00432601	0.141881	0.0040731	0.0416824	0.15812	0.044946	1.17e-18	0.0836451	0.0637965	0.17912	0.155954	0.093161	0.115173	4.2e-20	0	0.0245435	0.0686845	0.000399669	0.0748801
GSM405294	Classical	0	0.388236	0.552029	0.751645	0.840913	0.546847	0.581828	0.315353	0.107085	0.0595119	0.158591	0	0	9.98e-18	0	1.75e-18	8.87e-19	8.47e-19	0.113466	0.0441649	8.04e-18	0	0.0197881	0.0746162	0.115552	0.167724	2.36e-18	0.0183813	0.230432	0.0107187	0.0867613	0.0562877	0.0960915	0.0787861	0.0432545	0.137811	0.0277295	0.0127226	0.179462	0.138127	0.0611998	0.130903	5.44e-19	0.0777212	0.087311	5.14e-19	0.0187788	0.0548857
GSM405296	Proneural	0.000815028	0.511707	0.528088	0.747842	0.791777	0.679796	0.687106	0.259571	0.0876475	0.176911	0.0532194	0	0.11494	0.0761884	4.56e-18	0.0495102	0.0065043	5.66e-19	0.202762	0.0682251	6.83e-19	0	9.82e-19	0.11154	1.66e-19	0.116517	0.000837744	0.0906991	0.0321419	0.197779	0.115289	0	0.0140445	0.119125	0.0147258	0	0.164083	0.0586013	0.0736617	0.127394	0.0891631	0.0945607	0.0216082	0	0.090548	1.07e-17	3.22e-18	0.0773574
GSM405297	Classical	0	0.503718	0.550532	0.786914	0.759812	0.709133	0.629799	0.330539	0.117203	0.12172	0.0298419	0.00491036	0	0.0360579	0	0.0467352	0	0.0877602	0.0885026	0.0693518	4.43e-18	0.0394977	0.00616752	0.083618	0.0672894	0.125393	0.0390091	0.0369661	0.0552142	0.200939	0.0503425	0.0821547	0	0.0133616	0.0500609	0.199808	0.0154824	0.0318493	0.107621	0.123347	0.0697619	0.0794972	0.0105498	0.0241535	0.0876404	0.00530902	0.0496795	0.0336454
GSM405299	Classical	0	0.408434	0.540936	0.763604	0.828224	0.71509	0.64843	0.321973	0.0885709	0.0752796	0.108887	0	0.0890385	0.0536328	0	1.17e-18	0.041124	0.0687886	0.187656	0.0494836	0	0	0	0.151949	0.00812069	0.177381	0.0232543	0.0143079	0.114494	0.0374097	0.131419	0	0.0979849	0.123728	0.0425226	0.00279273	0.0566981	0.0691549	0.115905	0.159064	0.0660013	0.127392	0.0134738	0.102668	0.0417731	0	1.14e-19	0.0191872
GSM405301	Mesenchymal	0	0.557104	0.66276	0.752188	0.764702	0.776826	0.667885	0.269972	0.118256	0.12168	0.112796	0.0278826	2.23e-17	0.0922464	0	1.05e-17	3e-18	0.0214189	0.183885	0.00404226	2.99e-18	0	1.41e-18	0.186203	0.00157215	0.154931	0.0841158	0.0979383	0.119185	0.0886445	0.096667	0	0.102775	0.172826	0.0566011	0.0715352	0.166631	0.0478694	0.0925763	0.190971	0.083082	0.187391	0.000254599	0.0129253	0.0722763	0.0734783	0	0.0861081
GSM405302	Proneural	0.0522952	0.432071	0.507215	0.706728	0.863173	0.798672	0.703418	0.306914	0.103732	0.0952937	0.0230939	0	2.35e-17	0	0	0	0.110716	0	0.0725977	0	0	0	5.14e-19	0.0795844	0.0577275	0.118067	0.0692877	0.0239826	0.184409	0.267792	0.0701778	0.0713564	6.13e-18	0.0293096	0.00446193	0.112869	0.0258535	0.0250013	0.181637	0.16503	0.0744376	0.125779	6.48e-18	0.0273445	0.12336	0.0237167	2.93e-17	0.0943316
GSM405303	Classical	0.178852	0.369383	0.557264	0.758396	0.879385	0.719555	0.683843	0.339152	0.10357	0.151491	0.0507357	0.0499057	3.05e-17	0	0	0	0.0487123	0	0.112014	2.04e-18	6.44e-18	2.86e-17	0	0.0682824	0.0390994	0.164165	0.0189757	0.0268533	0.0167676	0.181562	0.099408	0.00142572	1.55e-19	3.98e-17	0.0190098	0.116838	0.0177581	0.00210617	0.0547271	0.167454	0.0292812	0.261552	7.53e-20	0.0473063	0.099229	0.0681645	0.060826	0.0534082
GSM405304	Mesenchymal	0	0.492975	0.626842	0.736813	0.861497	0.676864	0.65012	0.307344	0.101495	0.0933868	0.102995	0.0078487	0	0.0976246	4.71e-19	0	0.0378124	0.0675204	0.0786989	0.0437318	3.09e-18	0.0889264	0.0490128	0.185948	0.125278	0.189604	0.0985116	0.0191581	0.190581	0.139659	0.164484	0	3.25e-18	0.148575	0.0543643	0.0269403	0.091363	0.064933	0.162881	0.143261	0.0825391	0.0517633	0.00687449	0.0434051	0.0985427	0	2.3e-17	0.0312085
GSM405305	Mesenchymal	0	0.295657	0.545214	0.66922	0.833107	0.940966	0.66231	0.247307	0.102519	0.0607838	0	0.0751359	3.93e-18	0.053115	0	1.55e-18	0	0.145356	0.0365903	0	4.33e-18	0.0408115	0.107244	0.0675374	0.0266962	0.154961	0.105679	0.0620045	0.119685	0.208149	0.0949673	0.00847955	1.89e-18	0.119628	0.0321798	0.0475025	0.10871	0.0483956	0.135869	0.306057	0.0712411	0.33435	0.0268228	0	0.0831185	0.0556232	7.26e-18	0.0518811
GSM405307	Mesenchymal	0.0169927	0.353804	0.650256	0.756552	0.871989	0.930311	0.668264	0.277359	0.111166	0.0669546	0.0554632	0.0759645	0	0	0	1.65e-17	0	0.0578405	0.0394615	1.3e-17	0.00313412	0.0366544	0.0236038	0.0786736	0.0657104	0.131787	0.140697	0.0943857	0.0621244	0.0686224	0.127805	0	0	0.0914511	0.0312816	0.00404052	0.153836	0.0220082	0.0669654	0.304867	0.106927	0.281723	1e-18	0	0.0751909	0.0103353	0	0.0558983
GSM405308	Proneural	0	0.634765	0.624622	0.833686	0.803452	0.815484	0.641661	0.318853	0.121103	0.103795	0	0	0.112941	0.0858411	7.05e-20	0.0640285	0	5.61e-18	0.164509	0.0458902	0	2.02e-18	1.66e-18	0.10928	0	0.139747	0.0579382	0.041371	0.161318	0.091326	0.0392471	0.127511	0.106356	2.25e-18	0	7.98e-18	0.0590881	0.0169461	0.171877	0.042421	0.000345085	0.138065	0.0142704	0.101452	0.00894711	0	0	0.0351694
GSM405309	Proneural	0.0685031	0.372857	0.556988	0.74649	0.7858	0.700794	0.692137	0.298552	0.124531	0.0894947	0	0.0245238	4.98e-18	0.0641342	0.0148991	0.0457781	0.125256	0.0881696	0.0288005	0.0145837	0	0.0429551	0.0309399	0.0201657	0.0271326	0.148584	0.107629	0.0490014	0.0506339	0.234303	0.0506683	0	0	0.0725274	0.0218063	0	0.0649166	0.0402694	0.109358	0.181374	0.0815185	0.174101	0.00594352	0.0477966	0.11443	0.0211304	8.68e-19	0.0635564
GSM405312	Classical	0.185885	0.414334	0.573061	0.748556	0.822126	0.574365	0.693041	0.332637	0.135174	0.113984	0.0249577	0.00974233	0	1.74e-17	0	8.92e-19	0	7.56e-18	0.107906	0	0	0	0.0367017	0.0664499	0.0814598	0.161156	0	0.0549574	6.95e-18	0.0935735	0.090757	0.0500702	0.0553881	1.37e-17	0.043343	0.0309924	0.0329221	0	0.0350277	0.142949	0.0634976	0.116449	1.76e-18	0.0562222	0.0281925	0.054691	0.0769253	0.0591243
GSM405313	Mesenchymal	0	0.377003	0.587284	0.690782	0.70608	0.864518	0.68493	0.216942	0.15743	0.124586	0.0556391	0.0515226	0	0.0768717	2.47e-18	0.0399667	0	0.167425	0.0611214	0.081312	0.0544429	0.0785511	0.0347829	0.106329	0.0708711	0.0962843	0.140396	0.0674967	0.127279	0.146096	0.0913373	3.41e-18	0.110763	0.0924642	0.0237861	0.119	0.0794218	0.0576646	0.174344	0.243611	0.124545	0.201199	0.0203438	0.0157614	0.0129728	0.0140421	0	0.0755555
GSM405314	Proneural	0	0.334134	0.580174	0.792249	0.732551	0.766002	0.657369	0.256859	0.121693	0.117732	0.149575	0.0751303	0.0239489	0.0550385	1.04e-17	0	1.71e-18	0.0411142	0.107377	0.015039	0	2.24e-18	0.033086	0.210677	0.0564331	0.119519	0.0487161	0.149079	0.133849	0.103974	0.0889046	0.0234216	0.0546187	0.126766	0.032796	0.0836847	0.227677	0.0285841	0.088853	0.218987	0.0827535	0.199128	0.0108742	0	0.0992793	0.0527129	0.0552017	0.10139
GSM405315	Proneural	0.0734746	0.0874622	0.453246	0.654092	0.832964	0.499298	0.635598	0.399284	0.1229	0.141635	5.3e-18	2.52e-19	0	0	0	0.0657228	0.0710453	0	0.0927145	0	0	1.09e-17	0	0.0611765	0.100617	0.0448816	0.00123958	0.0723035	0	0.313753	0.0806152	0	0	0	0.00550454	0.167323	0.087109	0.0127477	0.0853282	0.0714716	0	0.300994	1.55e-17	0.0665591	0.142445	0.0172497	0	0.0304921
GSM405317	Mesenchymal	0.128928	0.502464	0.575087	0.731956	0.723223	0.850504	0.701837	0.329597	0.0714493	0.0947228	0.177484	0.108655	1.3e-18	0.109115	4.58e-18	0.00544059	6.55e-19	0.0713034	0.10583	0.00960663	7.41e-20	0	0.0100787	0.0871776	0.00547742	0.18033	0.0932414	0.0140671	0.0553276	0.0360452	0.0789928	2.21e-18	0	0.155267	0.0351916	0.082278	0.0665395	0.0602742	0.0429444	0.280132	0.0993469	0.233069	0.0353565	6.62e-18	0.0473293	0.0796085	0.0728741	0.0846519
GSM405320	Mesenchymal	0	0.353356	0.64116	0.755323	0.801902	0.84053	0.680824	0.191146	0.0949395	0.116006	0.0670733	0.081115	1.68e-17	0.0606904	7.67e-18	1.73e-18	0	0.0344838	0.0863993	0.000644876	0	1.15e-17	0.00262572	0.212155	0.105573	0.136561	0.140961	0.0499448	0.0532217	0.0805734	0.104823	0	0.0656825	0.121138	0.0561511	0.069067	0.101712	0.0169286	0.0403398	0.281613	0.111926	0.267946	0.00483333	0.0040908	0.0843622	0.0516126	1.08e-18	0.0685218
GSM405322	Mesenchymal	0.0361503	0.447509	0.628925	0.728838	0.823074	0.853245	0.688569	0.260542	0.0979916	0.0691612	0.030171	0.0696984	4.8e-18	0.181756	2.98e-19	0.010201	2.25e-18	0.0926488	0.162447	0.00797733	0.037403	0	0.0145124	0.126143	0.0245012	0.170348	0.105915	0.0919257	0.121654	0.0778255	0.141341	0	0.14292	0.133979	0.0361616	0.11949	0.149166	0.104458	0.103331	0.27496	0.073904	0.346633	0.0137067	0.0252227	0.0684783	0.0505943	1.17e-19	0.0608769
GSM405323	Classical	0.0697292	0.379771	0.587366	0.795507	0.917198	0.643982	0.574171	0.354969	0.118899	0.146523	1.57e-18	0	1.19e-17	0	0	0.00234026	0.0117588	0.0199861	0.120777	0.0274566	0	2.37e-18	4.8e-19	0.0954961	0.16459	0.110343	0.0668107	0.0386171	0.161649	0.0708074	0.0874672	0.0543702	0.0047794	0	0.0262466	0.0315029	0.00996281	0.0225133	0.164417	0.105384	0.0324586	0.116038	0.000972675	0.0473609	0.0722314	2.35e-17	1.08e-17	0.0455627
GSM405324	Mesenchymal	0	0.628649	0.784514	0.749525	0.739692	0.888605	0.683896	0.253775	0.170345	0.0619726	0.106617	0.0737706	0.0448353	0.24623	0	0.0839704	5.78e-18	0.118145	0.0157037	0.0560141	0.190795	0.10044	6.73e-18	0.132811	0.00971577	0.157259	0.142332	0.09565	0.0676837	0	0.0930367	0.00413549	0.0998026	0.1864	0.0838336	0	0.116821	0.0574804	0.0828987	0.289208	0.116814	0.220425	0.022618	0.00195883	0.0745532	0.0604485	0.0257099	0.0645366
GSM405326	Classical	0	0.538301	0.566205	0.749026	0.87647	0.71859	0.655602	0.259757	0.101761	0.046405	0.0687541	1.43e-19	0	0.0566647	2.23e-19	0	0	0.0531597	0.112594	2.24e-18	1.76e-20	0	0.0035056	0.254238	0.0261229	0.189891	0.0321677	0.0497837	0.157979	0.104015	0.0878624	0.0605827	0.0887518	0.0596689	0.053229	0.105267	0.124859	0.0206201	0.150623	0.118656	0.0659622	0.126198	0	0.034122	0.0513378	0.0224137	0.0345906	0.0834628
GSM405328	Classical	0	0.400753	0.642037	0.769077	0.755805	0.734624	0.643971	0.269608	0.0930824	0.0283824	0.114364	2.92e-18	1.27e-17	0.097675	1.69e-17	8.39e-18	2.42e-18	1.56e-19	0.168667	1.87e-19	0	4.78e-18	2.07e-19	0.25866	1.53e-17	0.168088	0.0562218	0.0270147	0.160966	0.186398	0.0963159	0.00209835	0.0667881	0.12215	0.0615873	0.0383634	0.0852627	0.0213261	0.0856442	0.185395	0.0712805	0.159895	2.9e-18	0.0638725	0.0474055	0.0455455	5.67e-19	0.0650326
GSM405330	Proneural	0	0.666996	0.602926	0.764769	0.805507	0.737496	0.647399	0.276837	0.137169	0.0847125	0	0.0137958	0.0141247	0.147889	8.69e-19	0.0507922	4.81e-19	1.02e-17	0.141771	0.0468678	0.00483753	0.023851	0	0.126549	0.0640679	0.1534	0.0404817	0.0734957	0.148707	0.335868	0	0.161712	1.82e-19	5.35e-18	0	0	0.0709024	0	0.148092	0.0784424	0.0597644	0.0907294	0.0124894	0.0124844	0.093727	0	0.0320975	0.0168304
GSM405337	Classical	0.156833	0.552098	0.604165	0.802091	0.835083	0.705432	0.657516	0.291361	0.140841	0.0942562	0.0233437	0.0611387	0.065709	0.12958	0	0.080131	0	1.72e-18	0.128698	0.0154592	0.00576299	1.59e-17	0	1.21e-18	0	0.170393	0.0461324	0.0475634	0.0362961	0.0928471	0.0417184	0.060778	0.110614	0.0694582	0.0196481	0.146197	0	0.0291718	0.0847192	0.10384	0.0354989	0.161465	0.0227035	3.75e-19	0.0572414	0.0545033	0.0568384	0.0624265
GSM405340	Proneural	0.0507463	0.229147	0.619897	0.745686	0.784257	0.654063	0.683236	0.33465	0.109113	0.030591	0	0.0205466	0.117414	0.109936	0	0.0448198	0.0676768	0	0.220131	0.0211697	0	0	6.83e-19	0.181388	0.00712214	0.141715	0.109895	0.0374861	0.00875993	0.097439	0.0816288	0	0.0872595	0.113487	0.0418409	0.0521713	0.0860986	0.00133143	0.026857	0.169175	0.066747	0.147401	0.0364602	9.54e-18	0.102594	0.0167095	0.00591296	0.0202247
GSM405345	Mesenchymal	0.0135483	0.286765	0.79385	0.758982	0.817937	0.86952	0.743191	0.4072	0.192312	0.111635	0.0483676	0.0647416	1.95e-18	0.152558	5.85e-18	0.0317052	0	0.0801489	0	0.112189	0.109349	0.169114	0.0537942	0.19205	0.047448	0.122407	0.0597243	0.114619	0.0538268	0.134079	0.0237885	1.79e-18	0.201539	0.0932775	0.0549434	0.0556002	0.111223	0.0460206	0.105719	0.198717	0.112774	0.169403	0	9.44e-18	0.121	0	1.72e-17	0.0668707
GSM405349	Classical	0.261488	0.539077	0.654436	0.813184	0.929288	0.384176	0.497576	0.339184	0.00765776	0.139083	6.58e-18	0.00484902	0.153184	0.0402779	0	0.0242727	0	0	0.159012	0.0567008	1.8e-20	1.16e-18	0	0.031553	0.021802	0.175736	0.0759063	0	0.0547532	0	0.0624318	0.0632736	0.158349	0	0.0256815	0.0729678	0.018066	0	0.0632225	0.0704171	0	0.238673	0.00692707	0.00201108	0.0408892	0	0.0931097	0.0387052
GSM405350	Proneural	0	0.175548	0.543765	0.816587	0.834536	0.795202	0.698735	0.415869	0.129989	0.135033	0	0.007734	0	0	3.64e-18	0	0	3.29e-18	0.11681	0.0205822	0	0.0155701	1.27e-18	0.126914	0.128997	0.144263	0.165144	0.102514	0.142451	0.520222	0.0111661	0	0.0061161	0	0.0132699	0.127501	0.114445	0.00148255	0.158373	0.1099	0.058622	0.106986	0.0133287	0.0294993	0.1046	3.4e-18	0	0.0826195
GSM405351	Classical	0.163366	0.588358	0.602391	0.7219	0.822627	0.786858	0.661021	0.296612	0.11059	0.0710055	0.111334	0.0913005	2.11e-18	0.10786	2.18e-18	0.0156379	0	0	0.0688548	0	6.53e-19	0.00735603	0.00626072	0	0.0169266	0.163127	0.149047	0.040348	0.0701535	0.0822608	0.0868739	0	2e-17	0.220812	0.0356182	0.232827	0.0855233	0.0393829	0.0901821	0.231386	0.133071	0.138609	0.0167764	0	0.0125357	0.0895654	0.024434	0.0934758
GSM405352	Classical	0.0315867	0.398868	0.597214	0.861858	0.90489	0.518307	0.647497	0.329771	0.111679	0.0883712	0.146765	0	0	0	0	0	3.63e-19	2.07e-18	0.106254	0	1.07e-18	0	0	0.0853611	0.139852	0.131644	0	0.0111762	0.111348	0.0184224	0.0808308	0.0238176	3.85e-21	0	0.0436463	0.181666	2.87e-17	0.0139195	0.105917	0.0111962	0.0288866	0.0505619	6.36e-18	0.0592189	0.0494125	0.0231262	0.116997	0.119475
GSM405353	Mesenchymal	0	0.508738	0.63562	0.723501	0.793576	0.875665	0.711895	0.292993	0.0965229	0.100418	0.108456	0.0340476	0	0.0828325	0	8.33e-18	0	0.0858962	0	0	0.00612498	0.0455672	0	0.0598266	0.0646566	0.123919	0.106606	0.0162004	0.211531	0.173683	0.111166	0	0	0.158166	0.0295888	0	0.048063	0.0173777	0.205297	0.232237	0.102913	0.188429	0	1.2e-19	0.0968773	0.0214198	3.21e-17	0.110026
GSM405356	Proneural	0	0.240365	0.56269	0.772984	0.772301	0.797472	0.767705	0.283254	0.120567	0.0855643	5.37e-18	0.0635138	0.0399717	0.0322541	0.0180764	0.0628496	0	9.68e-20	0.118772	0.0341197	9.87e-20	2.34e-18	0.061495	0.124995	0.107455	0.140435	0.129431	0.0795499	2.62e-18	0.11672	0.0634778	3.76e-18	0.139568	0.12975	0.0046628	0	0.112758	0.0179721	0.00596679	0.199515	0.104492	0.110297	0.0461915	0.00329671	0	0.00590131	0	0.0510369
GSM405362	Classical	0.0669934	0.403446	0.518463	0.703635	0.885168	0.734821	0.66206	0.359268	0.106261	0.172955	0.0587442	1.73e-18	2.15e-18	0	0	0	0.00389831	3.88e-20	0.0779951	1.07e-18	0	2.17e-18	0	0.0459224	0.0434255	0.131625	0.0332845	0.0636775	0.0746425	0.208468	0.145565	0.0260127	0.0345073	1.91e-17	0.0182206	0.04326	0.115115	0.0205388	0.0928078	0.11878	0.0657917	0.137242	6.64e-18	0.0866767	0.044667	0.0190115	0	0.0570017
GSM405363	Proneural	0	0.718125	0.615333	0.687021	0.764331	0.771161	0.69147	0.266958	0.114933	0.103529	0.0743125	0.0297688	0.115723	0.109846	0	0.0354896	0	0	0.170883	0	0	0	0	0.0963412	0.055101	0.132996	0.0434558	0.0114924	0	0.152155	0.107358	3.24e-19	0.0552714	0.0805653	0.000324449	0	0.00316274	0.0288007	5.83e-19	0.0684024	0.0415411	0.122881	0.0224078	0.330206	0.0501854	0.000212684	0.0781478	0.0653615
GSM405365	Proneural	0.0507607	0.43064	0.595306	0.753613	0.865178	0.781282	0.724684	0.280552	0.112873	0.137173	0.0412	0.0250304	2.55e-17	0.043089	2.91e-18	0	0.0130615	0.0440237	0.125019	0.0933458	0.00115183	0.0739658	0.0550932	0.172189	0.0858021	0.139496	0.141327	0.0516945	0.11629	0.185004	0.081007	0	0.0581267	0.11109	0.0601662	0	0.100306	0.0339189	0.114687	0.184175	0.0791103	0.107715	0.00405284	3.24e-19	0.11729	0.00841785	4.13e-19	0.0873538
GSM405367	Proneural	0	0.697017	0.698924	0.71849	0.772898	0.802073	0.703681	0.263249	0.134247	0.0545009	0.114611	0.0409084	0.0547889	0.111328	5.08e-18	0.0599524	0	0	0.116072	0	0.0344068	8.11e-18	0.00709047	0.000942527	0.00305472	0.161544	0.0435154	0.0767983	0.0150622	0.0693231	0.0811675	0.0447701	0.0321851	0.169295	0.000608243	0.0457708	0.100487	0.0558661	0.0310315	0.179856	0.084767	0.157209	0.0162878	3.85e-18	0.065241	0.0367456	0.0140068	0.144989
GSM405368	Proneural	0.0621775	0.558284	0.581781	0.786368	0.794416	0.769775	0.723573	0.332377	0.0758772	0.132726	0.0583648	0.0260938	0.0533559	0.0986711	0	0.0310016	0.00248032	0.0273907	0.113148	0.0225747	0	6.32e-18	2e-18	0.170692	0.0393801	0.141665	0.051223	0.0337637	0.0293032	0.147746	0.101604	1.28e-17	0	0.142598	0.0380268	0.0237771	0.0986256	0.0162624	0.0289544	0.170619	0.0800393	0.185556	0.0235301	0	0.0958546	0.0319279	0.0419978	0.0960591
GSM405369	Proneural	0	0.526605	0.650419	0.859509	0.809489	0.362142	0.64683	0.337432	0.132417	0.0845326	1.65e-18	0	0.0903978	0.0616866	0.0138617	0.0508741	0.111342	2.36e-18	0.25423	0.0847919	0	3.34e-18	0	0.128766	0.01697	0.0534589	0.0562902	0.0310005	0.0153537	0.0622948	0	0.0320982	0.121248	6.86e-19	0.024113	0.0717476	0.0225337	0	0.0376168	0.0817163	0.0533692	0.0615827	1.57e-20	0.00240365	0.04493	0	0.13977	0.0426063
GSM405370	Proneural	0	0.381837	0.673039	0.762194	0.82659	0.415835	0.628891	0.32625	0.0646219	0.117049	0	6.15e-20	0	0.118345	0.0383539	0.137484	0.0349149	0.00569796	0.161292	0.0743934	0.0170856	0	6.62e-18	0.17293	0.0280855	0.0441519	0.0980921	0	0.229288	0.318215	0.0933192	0.0739885	0.0525265	0.00721127	0	0.0601498	0.0300063	0.00700816	0.198843	0	0.000413377	0.0640088	0.0160852	0.010259	0.114988	8.94e-18	0.0105621	0.0112538
GSM405371	Proneural	0.0483822	0.504452	0.629925	0.75466	0.822624	0.849018	0.654463	0.288938	0.123567	0.114729	0.103716	0.0191526	0	0.0516714	9.79e-19	0.0401626	0.0141351	0.0717052	0.0970961	0.0115209	0.0240391	2.15e-18	0.0137325	0.280164	0.037678	0.0916402	0.0554423	0.0520121	0.0682635	0.248611	0.0883427	0.0164518	0.113729	0.143268	0.032536	0.0669467	0.0636576	1.02e-18	0.0865916	0.164514	0.0532889	0.210286	0.00128941	0.000892669	0.108426	1.54e-19	0	0.0887895
GSM405372	Proneural	0	0.617214	0.612623	0.823685	0.820472	0.665873	0.704464	0.314377	0.141738	0.112312	0.0806929	0.0206478	0.20587	0.0705547	0	0.0795805	0.020795	7.08e-20	0.198832	0.0531629	0	0	1.16e-17	0.0970251	0.0346587	0.0759103	0.0437576	0.0231081	0.0426239	0.0508377	0.00655945	0.0301916	0.0350632	0.113808	0.00993122	7.79e-18	0	0	0.0857797	0.0984722	0.0844208	0.030668	0.0109656	0	5.52e-19	0	0.0829143	0.121419
GSM405373	Classical	0	0.413966	0.634847	0.718267	0.772511	0.812722	0.682247	0.166162	0.104442	0.091053	0.100142	0.0879703	3.58e-19	0.0450666	0	0	1.14e-17	0.0517865	0.0397282	0	0.00599663	2.71e-18	5.74e-18	0.06236	0.0590536	0.150867	0.09707	0.011446	0.136206	0.0935555	0.055295	1.36e-17	0.0365647	0.137429	0.0409673	0.133426	0.038503	0.013135	0.109909	0.199378	0.0703547	0.182243	0	0.055322	0.0784842	0.0461675	4.04e-18	0.0785115
GSM405374	Mesenchymal	0	0.521394	0.61334	0.717078	0.841577	0.9229	0.693664	0.265623	0.105612	0.081606	0.183192	0.0937733	4.57e-17	0.0864139	6.73e-19	0.0123589	0	0.0938996	0.024834	0	0.0534779	0.012979	0.0907441	0.0611713	0	0.145304	0.0557237	0.0446356	0.103655	0.0117113	0.130957	5.81e-19	0.129302	0.132338	0.0435561	0.0416247	0.0563822	0.0803903	0.0940956	0.267604	0.0947176	0.235422	0	0.0190003	0.0715934	0.0530166	3.75e-18	0.124303
GSM405375	Mesenchymal	0	0.536877	0.547544	0.695804	0.830264	0.810738	0.647748	0.277489	0.107666	0.108898	0.109341	0.0665855	7.97e-19	0.0212785	1.46e-17	0	0	0.12875	0.0429891	0	3.34e-19	0	0.047297	0.100691	0.0273353	0.136152	0.0634328	0.0261737	0.00155112	0.0141492	0.157814	0.00354739	0.0503086	0.152915	0.0363917	0.0169237	0.0760781	0.0775319	0.0559326	0.197405	0.0890829	0.121373	0	0.0100114	0.0539798	0.0501238	2.77e-17	0.0921353
GSM405376	Classical	0.0492347	0.429997	0.653902	0.744475	0.840182	0.641683	0.663264	0.345543	0.117112	0.151675	0.0545365	7.62e-18	0	0	0	0.0101667	0	0.0290454	0.0995991	0.0111165	0	0.011983	0	0.157939	0.101289	0.0504149	0	0.0642751	0.180107	0.25515	0.117942	0.0363294	0	0	0.0316228	0.0920715	0.0761066	0	0.174043	0.0898245	0.0575081	0.177618	1.72e-21	0.0208738	0.124345	0	0	0.0998485
GSM405379	Proneural	0.0958688	0.507966	0.620986	0.725674	0.791795	0.813208	0.686116	0.275516	0.101262	0.147856	0.0913712	0.0917785	0	0.0750677	0	0.00360763	0	0	0.0962323	0.0119616	0	0.00101597	0.0139569	0.11689	0.10993	0.138019	0.0887293	0.07748	0.149757	0.147717	0.116653	2.27e-18	0.0165976	0.113254	0.0513033	0.102337	0.124643	0.0228234	0.130008	0.283594	0.120878	0.296348	6.12e-19	1.64e-17	0.129151	0.0361533	0.0199621	0.0887991
GSM405384	Mesenchymal	0	0.442505	0.464845	0.68143	0.773231	0.816559	0.685554	0.266664	0.14001	0	0.17799	0.0559984	0.0168201	0.0627658	4.04e-18	0.0181755	8.75e-19	0.0827056	0.136149	0.00883294	0	0	0.0289287	0.0483616	0.044195	0.134094	0.0705915	0.0570854	0.0771252	0	0.112316	1.34e-17	0.115488	0.164034	0.044036	1.08e-20	0.0835256	0.0977947	0.0641948	0.2326	0.114578	0.100099	0.0233543	0.00742369	0.0283706	0.0586967	0.0725925	0.0890145
GSM405385	Proneural	0.0369339	0.356098	0.483037	0.778359	0.820684	0.699857	0.696091	0.311002	0.138923	0.0654424	0	0.0140354	4.15e-18	0	0	0	0	2.34e-17	0.141385	0.00436995	6.21e-18	1.06e-18	0.0191027	0.0541681	0.14292	0.110709	0.0877749	0.071723	0.0463025	0.356806	0.0859754	0.000537744	0.0587373	0	1.44e-18	0.0342624	0.0714425	0.000412483	0.0755421	0.132428	0.0333839	0.124236	0.0236774	0.0320851	0.0430312	1.49e-18	0	0.067189
GSM405389	Classical	0	0.2025	0.444837	0.580972	0.816943	0.569641	0.467539	0.252303	0.110148	0	0	0.0391297	0.0184517	0.0386971	5.68e-18	0.0493868	0.139589	0.0359107	0.0988485	0.0237436	0.0528359	6.97e-19	2.64e-17	0.233666	0.0581734	0	0.0819708	0.0679542	0.158399	0.245522	0.232328	0.0346564	0.292666	0.00131227	0.0447279	0.0711213	0.109548	0.0622117	0.176078	0.0661776	0.0228287	0.172353	0.0639767	0	0.0372613	0	4.27e-18	0.000851018
GSM405391	Classical	0	0.382707	0.494694	0.760341	0.820786	0.61823	0.580475	0.230304	0.094992	0.061922	0.0879951	0	2.08e-17	0.0677162	5.4e-18	0.00754378	2.57e-18	3.95e-18	0.0917278	2.19e-18	2.61e-18	1.24e-17	0	0.0962426	8.42e-19	0.181321	0.0111986	0.00306933	0.199304	0.158283	0.0726901	0.0316696	0.0419573	0.0930382	0.048778	0.109066	1.47e-17	0.0588111	0.182151	0.162249	0.0695059	0.0969095	4.7e-19	0.0965568	0.0866114	0.0256734	0	0.0281372
GSM405392	Classical	0.0571943	0.497325	0.562016	0.785567	0.840311	0.660955	0.656777	0.364855	0.110394	0.0869736	0.0990626	0.00398342	0	0.0102391	0	3.25e-21	0.0403164	2.8e-18	0.113403	0.00910726	7.1e-19	0	0	0.055939	0.0780141	0.173377	4.35e-18	0.00329219	0.0736394	0.180446	0.102688	0.037244	0.00342404	0	0.0224285	0	1.01e-17	4.26e-19	0.0824152	0.159213	0.0659523	0.137514	0.00308359	0.0411867	0.0754623	0.00490351	0.160723	0.0405528
GSM405393	Proneural	0.0392496	0.407056	0.539751	0.736401	0.811281	0.734427	0.643696	0.299276	0.0956254	0.12185	0.0922584	0.013314	0	2.37e-19	2.19e-17	0	0	2.43e-18	0.037188	2e-19	0	0	3.67e-18	0.0903121	0.00862	0.187095	0.00185522	0.0238001	0.0145208	0.12556	0.0840468	0.0386128	0.0940187	0.128964	0.0390889	0.137301	0.0732154	0.0247473	0.0407012	0.234437	0.123	0.11056	0	0.0109067	0.109161	0.0490043	0	0.117951
GSM405396	Classical	0	0.695662	0.579619	0.762489	0.872147	0.73565	0.66728	0.321255	0.131339	0.0704575	0.102918	0	1.34e-17	0.0396697	0	0.0132078	0	0	0.0328011	4.89e-20	0	2.85e-19	5.77e-19	0.200545	2.46e-19	0.128192	3.41e-18	0.00871812	0.354717	0.19228	0.0505612	0.0575314	0.119955	3.12e-18	0.0324233	0.214473	0.0403402	0.0602372	0.29751	0.0582345	0.0726208	0.035543	1.05e-17	0.0727248	0.0900215	0.00886601	0.0927605	0.112215
GSM405397	Proneural	0	0.404996	0.536678	0.709038	0.915468	0.664498	0.663503	0.293465	0.0921185	0.170813	0.0675065	0	0	8.75e-18	9.03e-20	0	1.35e-17	0.0301945	0.0123645	0	0	0	0	0.0826465	0.0317551	0.107963	0	0.053632	0.207441	0.186496	0.0754837	0.0611535	0.0975062	0	0.0373606	0.105392	0.095467	0.00375287	0.172542	0.153756	0.0899348	0.10845	0	0.00988408	0.118572	0.0442894	0	0.109677
GSM405405	Classical	0.0305814	0.359837	0.527496	0.725159	0.854778	0.637934	0.684546	0.357087	0.101046	0.0883965	0.151272	0.0210154	0	1.08e-17	2.96e-18	1.59e-19	0.0059055	0.0369037	0.0693367	0.0257561	3.17e-17	4.48e-18	0.00865506	0.169477	0.0988418	0.135802	0	0.0164983	0.231296	0.0637441	0.0676276	0.0222131	0.0611304	0.162016	0.0462042	0.178128	0.052049	0.0257351	0.190825	0.148601	0.0799584	0.0516749	0	0.00876611	0.0659658	0.0523178	1.92e-18	0.0936098
GSM405412	Classical	0.00148498	0.547931	0.705585	0.825845	0.934805	0.832529	0.678449	0.326248	0.163346	0.142059	0.111535	0.0332688	0	0.149561	2.73e-18	0.0225674	0.00477162	0.14729	0.0358822	0.0997441	0.0366669	0.159988	0.0644412	0.225015	0.184655	0.161914	0.0177071	0.0643288	0.0349822	0.172995	0.0514919	0	0.0153606	0.158401	0.100663	0.0745369	0.0559891	0.0329704	0.0670903	0.173535	0.0899758	0.129406	0	0.0571355	0.0644424	3.32e-19	3.83e-18	0.0625766
GSM405415	Mesenchymal	0	0.490326	0.595356	0.830024	0.896774	0.838883	0.715112	0.319874	0.12017	0.103688	0.0680487	0.0372046	2.94e-18	0.0426743	0.0131951	0	0.00477686	0.0878357	0	0.0308612	0	0	0	0.110616	0.00399471	0.187198	0.0555354	0.0840531	0.196842	0.189523	0.141113	2.32e-18	0.0476233	0.101202	0.0532396	9.93e-18	0.137977	0.0661796	0.173761	0.119197	0.0568655	0.150317	0	0.0317731	0.114244	0.0776722	1.27e-17	0.11726
GSM405416	Mesenchymal	0	0.315254	0.600792	0.791818	0.760144	0.882333	0.678018	0.297882	0.0783049	0.105106	0.127178	0.0703893	0	0.113858	1.21e-18	0.0595494	0.0297923	0.100845	0.10626	0.100692	0.0322851	0.0177851	3.91e-19	0.0268563	0.166268	0.154625	0	0.0736035	0.0283559	0.0881547	0.113295	6.42e-18	0.0430232	0.154629	0.0524409	0.185864	0.139308	0.0410615	0.070762	0.24252	0.0492442	0.293798	0.00529904	0.0240547	0.0610574	0.0225485	0	0.0959849
GSM405417	Classical	0.074345	0.523713	0.578886	0.783838	0.862215	0.633536	0.682392	0.29753	0.126273	0.0969939	0.133728	0.0292648	9.93e-18	0.0135867	0	0	4.67e-17	0	0.0949423	0	1.76e-17	2.19e-20	0.0183207	0.153142	0.022891	0.171768	0.0156642	0.0413582	0.197079	0.211017	0.0503954	0.0117169	3.69e-17	0.143326	0.0251669	0.0728211	0.0206926	0.0330629	0.191599	0.0706094	0.0461426	0.033431	0	0.00593517	0.0697908	0.0671591	0.158337	0.125337
GSM405418	Proneural	0.0225064	0.423524	0.637062	0.871307	0.830865	0.544755	0.675237	0.327185	0.133393	0.114177	8.16e-18	0	0.0420544	0.0683995	0	0.0945854	0.0397101	5.74e-18	0.163396	0.0516331	4.66e-18	1.63e-17	0.0136533	0.0724141	0.00254524	0.0775505	0.0648325	0.0333783	0.0952984	0.213396	0.0284909	0.0417934	0.191458	0	1.37e-18	0.0174402	0.0124747	0.0122432	0.133297	0.0978694	0.0250959	0.121149	0.0082191	0.0273258	0.104645	0	0	0.00808497
GSM405419	Proneural	0.0219506	0.46568	0.647031	0.728678	0.80322	0.63833	0.690612	0.326101	0.112271	0.115818	0.0270766	0.0417855	0	0.0118183	0	0.0168739	0	1.5e-18	0.0903381	0.00497754	0	0	2.42e-19	0.113878	0.106342	0.0655243	0.0910767	0.0131263	0.218563	0.0881266	0.0620319	1.01e-18	0.134496	0.0675337	0.0244547	0.0388571	0.0243599	0.00539215	0.172992	0.178999	0.077028	0.122483	0.00123876	0.0136826	0.00396094	0	0.0143736	0.0455231
GSM405422	Classical	0.119158	0.126503	0.537777	0.765794	0.898095	0.645652	0.656022	0.413415	0.0900829	0.0698022	0.0375015	0.0356611	0	1.88e-17	0.0230367	0	1.17e-19	0.032483	0.0355876	0	0	0	0	4.67e-18	0.19476	0.125357	0.0515826	4.53e-18	0.245369	0.240923	0.0559223	0	0.10426	0	0.0367459	0.323212	1.31e-17	0.0239429	0.259896	0.168281	0.0462287	0.161193	0	0.0663956	0.0551046	0.0104898	6.37e-18	0.0345605
GSM405426	Classical	0	0.430749	0.503136	0.784977	0.86359	0.731909	0.646211	0.338212	0.101333	0.174636	0.0361707	4.53e-19	3.42e-18	1.24e-18	8.53e-19	3.81e-18	0.00305896	0.0807387	2.48e-19	0	2.6e-17	8.44e-19	1.93e-18	0.0363393	0.124853	0.0984004	0	0.0223479	0.0156528	0.275483	0.105129	0.0279852	0	0.033437	0.0220538	0.0671921	0.108462	0.0353772	0.101293	0.149734	0.0907452	0.0788762	0	0.0290656	0.0529874	0	6.85e-18	0.0912215
GSM405427	Classical	0.0072077	0.441021	0.573189	0.755076	0.865925	0.622697	0.584603	0.224626	0.116858	0.157468	0.0688766	0.00839371	0	0.101842	0	0.0987923	1.27e-18	0.0208874	0.108261	0.0527504	2.29e-18	0.0218721	4.15e-18	0.131007	0.111421	0.119585	0	0.000273992	0.0507321	0.153737	0.0574729	0.13292	0.0112866	0	0.0770594	0.243402	5.41e-18	0.0407693	0.100929	0.160643	0.0558947	0.26771	0	0.0381931	0.110805	5.59e-18	5.33e-19	0.087851
GSM405428	Classical	0	0.324247	0.503543	0.755704	0.905645	0.626418	0.590394	0.296946	0.142229	0.0915884	0.0507418	0.00755715	0.0147337	0.0176599	0	2.31e-19	0.0326685	0.0556551	0.15387	0.0113233	1.47e-18	2.49e-18	0.0259509	0	0.139118	0.157745	0	0.0169458	0	0.0703196	0.188529	0	0.106453	0	0.0468364	0.113618	0.0146653	0.0809657	0.0268475	0.0985867	0.0869329	0.0509857	0.00715745	0.0503305	0.0481689	0.00434005	0	0.0999558
GSM405430	Mesenchymal	0.0459682	0.373673	0.638598	0.646635	0.788245	0.913462	0.696365	0.267401	0.0822192	0.118119	0.0883074	0.0819575	2.08e-17	0.0576835	1.82e-19	0	0	0.112629	0.0171197	0.0656011	1.76e-17	0.142852	1.32e-18	0.0534139	0.0289044	0.114368	0.0616192	0.059998	0.140694	0.171141	0.0811935	2.15e-17	0.0559136	0.136808	0.0294373	0	0.129689	0.0414256	0.176429	0.266858	0.116617	0.228587	0.00653894	9.29e-18	0.0702785	0.0313988	0	0.0915618
GSM405431	Proneural	0.0130244	0.654158	0.576238	0.750795	0.88346	0.485243	0.622005	0.239207	0.142992	0.140328	0.0553312	2.12e-18	1.47e-19	0.197677	0	0.144076	0.0787922	1.12e-17	0.197792	0	0	0	0	0.121236	7.83e-19	0.135172	0.00146274	0.0108104	0.0789653	0.169654	0.029733	0.074933	0.139945	0	0	0	0.0202434	0.00876892	0.0525312	0.0679725	0.0532147	0.0614443	6.5e-19	0	0.111021	0.00137189	0.0925317	0.0614714
GSM405432	Mesenchymal	0.0747585	0.491112	0.5189	0.720809	0.802309	0.668898	0.619148	0.307647	0.118926	0.132258	0.200938	0	0.0176429	0.048072	0	1.07e-18	0	0.0284958	0.0487883	0.0171982	0	0	0.00645445	0.0387946	0.0666388	0.158814	0	0.108384	0.00232491	0.0124379	0.136194	0.0302326	0.0425619	0.0601842	0.0439909	0.109717	0.20058	0.0522843	0.0484741	0.132565	0.10249	0.0286531	0.00422051	0.0495686	0.0454697	0.0288971	0.0217902	0.118483
GSM405434	Classical	0.151414	0.509643	0.565795	0.795977	0.865475	0.526141	0.592708	0.344272	0.116138	0.0839101	0	0	5.42e-19	0	2.04e-17	6.86e-19	3.75e-18	0	0.0573251	1.72e-18	2.68e-18	0	0.0143482	0	0.0621824	0.208502	0.0155547	0.0232704	5.95e-20	0.228331	0.0960589	0.0626393	0.0768224	1.44e-17	0.0274395	0.0845558	0.045364	0.0267077	0.0147705	0.0194323	0.0184343	0.068467	0.0012465	0.0292549	0.0732667	0	0.00880616	0.128868
GSM405436	Classical	0.163147	0.405823	0.587883	0.812149	0.844158	0.574919	0.663919	0.396453	0.122883	0.236168	0.0286812	0	0	6.34e-19	2e-17	0	0.00926527	0	0.070223	0	1.4e-17	0	9.69e-18	0.0275747	0.0302441	0.158101	0.0069732	0.010511	5.95e-19	0.207911	0.0783546	0.0258295	0.0917096	0.00853512	0.0513208	0.182735	0.00779311	0	0.0216852	0.0761589	0.0611237	0.038092	0	0.0251265	0.0777245	0.0261625	0.0288281	0.0517864
GSM405438	Classical	0.0217109	0.433658	0.525933	0.727525	0.864345	0.689053	0.666257	0.295798	0.0958908	0.0939125	0.0503582	0	2.09e-18	0.00128705	0	6.66e-18	0	0	0.053809	0	0	9.65e-18	0	0.0729238	0.0449393	0.162195	0.0393727	0	0.0620702	0.176938	0.122226	0.00738394	4.37e-18	0.145699	0.0545903	0.0716493	0.0656112	0.0340118	0.0947707	0.135358	0.0713907	0.0684274	6.33e-19	0.0567727	0.0676818	0.0269994	0.00733187	0.0704266
GSM405440	Mesenchymal	0	0.386811	0.53153	0.718537	0.802835	0.864771	0.67123	0.24837	0.114047	0.07593	0.0786844	0.0300092	2.54e-18	0.0118251	0	0	1.75e-18	0.100311	0.0328325	0.00683164	5.28e-18	0.0236577	5.09e-18	0.095941	0.0824586	0.120574	0.0415079	0.0260579	0.119828	0.231268	0.122595	3.1e-18	0.0858375	0.123989	0.0251914	0.0397508	0.0581267	0.0433003	0.152012	0.203811	0.0807887	0.197271	4.49e-18	0	0.0354281	0.0102543	1.05e-17	0.100664
GSM405442	Mesenchymal	0	0.26725	0.556045	0.675471	0.753296	0.865935	0.629684	0.267834	0.114125	0.120936	0.105748	0.0773627	0	0.0256613	7.18e-18	0	0	0.107159	0.046691	0	0	0	0.0137836	0.0333309	0.0779827	0.128221	0.0594811	0.0201511	0.0632456	0.0674211	0.120553	0	0.0191272	0.159831	0.0377162	0.0715178	0.0520084	0.0547356	0.0795849	0.273818	0.106117	0.206153	0.0125516	0.000302128	0.0703229	0.0352818	0.000160262	0.0904922
GSM405443	Classical	0	0.295535	0.519948	0.740564	0.86765	0.622422	0.601968	0.235539	0.10753	0.103662	0.0378376	0.0316257	0.0214987	0.0292897	0	0.0136693	0.031806	0.0120501	0.177057	0.0165445	2.45e-18	0	0.00575475	0.0642923	0.0747913	0.17146	0	0.00519332	0.0513343	0.160872	0.190499	0.0368654	0.134701	0	0.0332818	0.0957557	4.46e-19	0.0896674	0.111715	0.119417	0.0713211	0.112178	0	0.176894	0.0255509	0.0168256	0	0.0390922
GSM405446	Mesenchymal	0.115074	0.325298	0.561209	0.731936	0.841686	0.690964	0.61602	0.350183	0.0992415	0.141022	0.0469448	0	0	0	1.46e-18	0	0.0124819	0.0701853	0.0852019	5.08e-19	2.08e-17	0	0	0.075374	0.0299005	0.132494	0.037618	0.0405707	0.0290076	0.275324	0.147168	0.03161	0.0836305	0	0.0500867	0.0672118	0.113828	0.0361025	0.0641629	0.165619	0.0720756	0.108939	0.00341944	0.0196635	0.0488584	5.64e-18	6.63e-18	0.0476755
GSM405447	Mesenchymal	0	0.373938	0.562624	0.69861	0.79526	0.831527	0.723122	0.231399	0.0932515	0.14889	0.106282	0.0551284	1.04e-17	0.0051977	0	3.94e-18	0	0.0969202	0.00723613	5.99e-18	0.0157465	1.75e-18	2.65e-18	0.265586	0.0393162	0.077594	0.0679771	0.0618596	0.0742307	0.0381137	0.132788	0	0.154583	0.116215	0.0521793	0.0767396	0.107205	0.0360738	0.0792165	0.276213	0.0838709	0.370754	6.92e-19	0.0230494	0.0847522	0.047891	1.63e-17	0.0879233
GSM405448	Mesenchymal	0.00446855	0.449625	0.56243	0.642175	0.800194	0.930211	0.709936	0.217347	0.111682	0.114033	0.0447187	0.0639583	7.59e-18	0.00197336	0	1.24e-17	0	0.0645942	0.00219856	2.24e-17	0.0194295	0.0535345	0.010605	0.0400385	0.0593885	0.114761	0.111051	0.137207	0.0194349	0.168432	0.0994957	0	0	0.105079	0.0145663	0.0601669	0.20689	0.0541177	0.0469015	0.34768	0.121303	0.241654	0.0151916	0.0142457	0.0434833	0.0434587	0	0.0438509
GSM405452	Proneural	0.0782454	0.412357	0.539703	0.752511	0.808148	0.686612	0.688229	0.309715	0.0920993	0.176076	0.0836404	0	0	8.5e-20	0	7.32e-18	1.97e-18	7.17e-19	0.0564429	2.98e-18	9.66e-19	0	0	0.150089	0.0811028	0.111593	0.0787192	0	0	0.290142	0.0964889	1.62e-18	0.0545603	0.0536072	0.0246324	0.0776561	0.00841521	0	0	0.215301	0.0921267	0.177294	0.0037881	0	0.113051	0	0.05313	0.157598
GSM405453	Mesenchymal	0.0186487	0.341597	0.566788	0.718996	0.830017	0.844605	0.642755	0.314593	0.101868	0.0972148	0.0741776	0.0135342	0	1.53e-17	0	0	0	0.147589	0.0418897	7.01e-18	0	0.0173956	1.2e-18	0.0242253	0.115742	0.121927	0.0926182	0.0372859	0	0.282245	0.125081	1.47e-18	0.0226113	0.10868	0	0.113551	0.114829	0.0612723	0.0437321	0.259752	0.120665	0.185664	2.4e-19	3.08e-18	0.0492458	0	5.09e-17	0.125354
GSM405454	Mesenchymal	0	0.397216	0.52847	0.665567	0.808835	0.801047	0.643814	0.328292	0.127321	0.00736341	4.65e-19	0.0295237	0	0	0	0	1.22e-17	0.0814129	5.88e-19	0	0.000160557	0.0493804	0.0179262	0.16228	0.13352	0.132567	0.000551401	0.046955	0.0240103	0.241399	0.128822	2.04e-17	0.121166	0.0653523	0	0.0692679	0.0904955	0.0520376	0.0688776	0.215588	0.108205	0.165643	0.00471532	0.0547774	0.0771058	1.2e-17	0	0.10136
GSM405455	Classical	0.025274	0.380661	0.661368	0.761354	0.841783	0.746093	0.685458	0.310673	0.126597	0.125111	0.0440631	0.0318091	3.72e-19	0.0187894	0	0	0	0.0614532	0	0.00247808	1.31e-17	0.112841	3.69e-19	0.0900638	0.169776	0.132517	0.0418605	0.0140794	0.189409	0.237567	0.0469426	0.0326653	0.0314826	0.0151949	0.054426	0.391126	0.00992246	0.0328066	0.169692	0.172659	0.0768867	0.140288	2.4e-18	0.0301111	0.0889177	0	0.0392892	0.0623694
GSM405458	Classical	0.0450803	0.322794	0.667374	0.745483	0.934009	0.586325	0.628446	0.365666	0.153084	0.052855	7.89e-20	0	6.06e-18	0	6.79e-18	2.78e-18	0.00806161	0.0535436	0.107678	0.0278944	0	0.0606506	0.0351722	3.8e-18	0.1628	0.0880684	0	0.0683307	0.228956	0.251925	0.0517422	1.15e-17	2.58e-17	1.75e-18	0.0185317	0.174066	0.0503993	0.0513482	0.248758	0.024491	0.0295469	0.113693	2.57e-18	0.0202257	0.0523612	0	0	0.0703678
GSM405459	Mesenchymal	0.0289735	0.265518	0.577883	0.727091	0.77832	0.923064	0.640612	0.267918	0.0954661	0.112342	0	0.0306747	9.34e-18	0.0461584	2.53e-18	0	1.16e-17	0.10199	0.0486039	1.07e-19	0	0.00969883	1.43e-17	0.162782	0.0204115	0.135894	0.0296205	0.0931836	0.0332636	0.253739	0.16057	3.56e-17	0.0227764	0.0978306	0.0473426	0.130601	0.154366	0.0441293	0.0798461	0.261477	0.121121	0.220535	5.44e-19	3.34e-18	0.103077	0.0549108	0	0.0678305
GSM405461	Proneural	0.115376	0.449173	0.532165	0.713164	0.827581	0.564091	0.643118	0.340089	0.141844	0.144942	1.49e-18	0.0329035	1.44e-17	2.33e-18	3.55e-18	0	0.0735392	1.1e-17	0.0851483	1.25e-18	0	1.73e-17	0.0328559	0.11428	0.0768551	0.0814304	0.0771292	0.0441002	0	0.262055	0.107003	1.57e-17	7.56e-18	0.0920211	0	0.125378	0.0278589	0.0299365	0.086575	0.115532	0.0361035	0.25249	1.16e-18	1.15e-18	0.117872	0.0164249	2.85e-18	0.0572989
GSM405463	Mesenchymal	0.0094162	0.588636	0.633187	0.663707	0.813013	0.927407	0.708129	0.26439	0.140129	0.0695306	0.141346	0.0918408	0	0.00957761	0	2.73e-19	0	0.0967958	0.00677246	0	0.0345023	0.0175869	0.0274377	0.0265236	0.0822258	0.113297	0.0230282	0.0678541	0.0209805	0.0165186	0.112735	2.41e-19	0.191825	0.138137	0.0185248	0.108097	0.0816506	0.0406244	0.0153544	0.298558	0.103454	0.252887	0	0.00336128	0.0765523	0.0152535	0	0.151437
GSM405464	Classical	0.110815	0.295565	0.506451	0.70338	0.817616	0.698505	0.667678	0.314799	0.0958885	0.158987	0	0	0	0	0	0	0.065731	0.00638176	0.0483333	0	0	0	0	0.0409051	0.088446	0.120998	0.0416772	0.0133215	0.00262822	0.369899	0.0863502	2.42e-19	7.03e-17	0.022622	0.0201098	0.185046	0.0240626	0.00415326	0.0850817	0.144077	0.0589681	0.186267	0	0.0206645	0.116575	0.0101197	0	0.0398182
GSM405465	Classical	0.0744743	0.496554	0.584839	0.788851	0.764832	0.705975	0.616269	0.37054	0.0979592	0.137014	0.0475233	0	1.2e-17	4.07e-19	0	0	1.3e-18	0	0.112889	0	0	0	0	0.0737938	0.00834179	0.177936	0.0477892	0.00567339	0.0163835	0.178087	0.0794326	0.0106187	0	0.136711	0.0366625	0.141203	5.32e-19	0.0334356	0.0468778	0.189334	0.0864566	0.110831	8.04e-19	2.39e-17	0.0708018	0.0542654	0.0702409	0.031836
GSM405466	Classical	0.00921632	0.489636	0.615191	0.725872	0.800762	0.772559	0.635507	0.200329	0.0859176	0.156654	0.0474722	0	2.92e-18	2.37e-19	1.35e-17	1.72e-17	1.13e-18	0	0.080246	9.53e-18	0	0	0	0.0820821	0.127779	0.154657	0	0	0.0445714	0.18981	0.0467723	0.134679	0.0599744	0.0482513	0.0191939	0.0750668	3.49e-18	0.0232446	0.0660791	0.171007	0.044412	0.26315	3.58e-18	0.0174501	0.101939	0.00359778	0.00486582	0.0842618
GSM405470	Proneural	0.0168282	0.494844	0.609482	0.69502	0.839748	0.859369	0.704502	0.367076	0.123027	0.111876	0.00138694	0.0419255	9.38e-18	0.0304536	9.77e-19	0	6.13e-19	0.0170729	0.116891	0.0359963	0	0.0261191	0.00888892	0.128959	0.0410852	0.107461	0.0984455	0.0317986	0.111733	0.382256	0.0755499	6.32e-19	6.79e-18	0.0956147	2.21e-19	0.0927724	0.00560299	0.0273202	0.127103	0.201251	0.0725699	0.226723	0.0127056	0	0.0649819	0	7.21e-18	0.100848
GSM405471	Mesenchymal	0.0454058	0.43255	0.59152	0.767918	0.89792	0.833609	0.641716	0.354094	0.104315	0.13081	0.00418834	0.0437583	0	0	0	0	7.18e-20	0.113698	0	0	0	0.00983426	0.00750092	0.040364	0.0883714	0.123088	0.0621093	0.0303425	0.0258189	0.172702	0.180232	0.00759112	0	0.123802	0.051722	0.22434	0.0849313	0.0930464	0.0436794	0.257488	0.0905469	0.28841	0	5.92e-18	0.111942	0.0552346	0.0128801	0.0742512
GSM405472	Proneural	0	0.431861	0.638153	0.735894	0.73927	0.90012	0.674022	0.246021	0.0914167	0.119187	0.0237297	0.0457972	2.77e-18	0.126016	1.11e-17	1.26e-18	8.87e-18	0.0945089	0.0537965	0.0560395	0.0355127	0.0695632	8.95e-18	0.0409054	0	0.122709	0.0615775	0.0374797	0	0.216851	0.0781683	0.0257477	0	0.111064	0.0209739	0.138117	0.0774431	0.028021	0.0421517	0.243329	0.0634211	0.309533	0	0.00388415	0.109427	0.0349831	0	0.110174
GSM405473	Classical	0	0.289038	0.629868	0.772456	0.849154	0.8306	0.655684	0.305934	0.115823	0.109568	0.0605822	0.011954	3.1e-17	0.00928505	0	1.93e-18	2.14e-18	0.0625454	0.0917712	0.00769868	4.09e-18	0.0373709	8.36e-19	0.12398	0.0831305	0.115157	0.101628	0.040337	0.137487	0.205144	0.102773	0	0.0721317	0.104469	0.0397646	0.103705	0.0999876	0.036352	0.149877	0.200369	0.0785763	0.23012	0	0.0252076	0.0724851	0	1.95e-18	0.0926971
GSM405474	Classical	0.0216862	0.304025	0.584207	0.711528	0.864197	0.801893	0.698807	0.331752	0.099967	0.0673847	0.0249619	0	0	1.28e-18	0.00172114	1.08e-17	0.0804719	0.0520795	0.0613019	1.26e-18	3.11e-17	0.0107664	0	0.19615	0.0615806	0.12024	0.0550106	0.0280852	0.0730215	0.511007	0.0830903	1.34e-19	0	0.257928	0.0101167	0.125172	0.0724864	0.0042449	0.148275	0.188577	0.084356	0.189135	2.08e-18	0.0188307	0.00906365	1.15e-17	1.01e-16	0.0757829
GSM405475	Proneural	0.0565645	0.255365	0.536229	0.795426	0.89569	0.354794	0.548624	0.359142	0	0.116898	0	9.64e-20	0.141008	0.0276784	0	0.0213386	0.206558	0	0.153157	0.0761524	6.06e-19	0.00353306	4.12e-18	0.0560408	0.092806	0	0.10166	1.99e-17	0.113825	0.169572	0.0670008	0.0319274	0	1.36e-17	5.21e-19	0	6.22e-19	0	0.12806	1.26e-18	0	0.0380162	0.0291661	9.62e-19	0.097539	1.5e-17	0	0.0233694
GSM405477	Proneural	0.104017	0.328041	0.591581	0.730944	0.859124	0.800288	0.681233	0.30039	0.108455	0.160531	0.0208195	0.0558245	0	1.63e-17	0	0	0.0370007	0.0955152	0	4.03e-19	1.56e-17	0.00512984	9.77e-21	0.110878	0.170425	0.121748	0.0743026	0.0369776	0.0791603	0.233409	0.100406	1.62e-18	0	0.0798191	0.0277021	0.179917	0.0135312	0.0511027	0.0903393	0.189257	0.0746933	0.191249	2.11e-20	2.05e-19	0.12977	0.0182503	0.0202202	0.0838513
GSM405479	Mesenchymal	0.0475701	0.318658	0.590136	0.715321	0.873541	0.899112	0.669686	0.274172	0.0989037	0.0715555	0.0959058	0.0746201	8.73e-18	6.49e-18	0	0	0.00555047	0.136799	0.00812989	1.76e-19	4.29e-22	0.0706051	0.0238569	0.125838	0.133076	0.107908	0.0771654	0.0403703	0.132669	0.154545	0.127003	0	0	0.0908488	0.0299405	0.142686	0.0845352	0.0422221	0.128236	0.269801	0.0983067	0.25448	0.005497	0.0157995	0.068586	0.0176874	0	0.108458
[truncated: 61 more columns]

## Sheet: Table S5
Table S5. Gene list of up-regulated PD-1-positive genes
FAM163B
KIF11
UBE2C
ZMIZ1
STMN1
GPD2
LIG1
NCAPG2
KIF7
KIR2DL4
KNTC1
VDR
E2F7
FBXO5
C21orf58
MAST4
CDKN3
DSN1
PDCD1
AURKB
CXCL13
SLC27A2
E2F1
SGPP2
SECTM1
IKZF4
CENPO
STIL
PRC1
CDKN2C
TK1
PARPBP
C18orf54
GPR137B
PKIA
ACP5
DHFR
POLR1E
CHEK1
TROAP
KCNN4
HECTD2
SUOX
TIAM1
CKS1B
RECQL4
CKAP2L
TSHZ2
HAVCR1
DBH
SHCBP1
DNA2
AHI1
SARDH
ITGAE
TTYH3
AGMAT
NDFIP2
TOX2
IRF5
RGS13
WDR62
SAPCD2
EXO1
L1CAM
AGFG1
SRGAP3
PDLIM4
PCTP
GZMB
RFC3
KCNK5
AFAP1L2
TRAIP
FANCI
INPP5F
BTBD16
MCM3
ATP8B4
RASGEF1A
ASB2
FAM111B
TOX
LXN
PARK7
IGFLR1
MCM4
ECT2
MKI67
RFC4
NUSAP1
SLC16A11
TNFSF4
IFI27L1
BTLA
HJURP
IL26
ORC6
CENPK
CCR2
MCM2
RAD51AP1
ZNF93
ETV1
TPX2
CENPA
SMC2
CLSPN
RGS1
CD80
CHST12
NEK2
PDE7B
DLGAP5
ZNRF1
PRDM5
CDCA5
P2RY1
YPEL2
CPNE2
SPAG5
TOP2A
TIAM2
TMED8
RAD51
MAD2L1
CTTNBP2NL
DAPK2
C16orf87
CEP152
MYO5B
PHTF2
PRKAR1B
FAM184A
CTLA4
CNIH2
NTHL1
HAVCR2
SOX4
NEBL
NUDT1
SLC2A8
CDC25C
GOLIM4
ID3
WDHD1
BUB1B
DNMT3A
EZH2
NCS1
PDLIM7
KIF15
SUV39H2
CDC25A
ZNF80
TNIP3
CRIM1
PON3
PCED1B
MCM7
ARHGAP11A
SYNGR2
SPC24
MTFR2
INCENP
ZNF304
CENPQ
CCDC141
CD70
DIRAS2
CD200R1
PHEX
ATAD5
ERI1
RDH10
SNX9
RAB27A
CHAF1B
PON2
SEMA4A
ADAT2
PTPRK
DIXDC1
CERS6
NAB1
KIF14
NACC1
CENPM
CCDC50
GTSE1
ASPM
ENTPD1
KIFC1
TYMS
SYNGR3
CAMK1
CENPF
LRRC28
FSD1
C3orf14
LMCD1
TNFRSF9
ATAD2
CDC20
PRTFDC1
MYBL2
SKA1
FBXO43
EVC2
LRRC20
KLRB1
COL6A3
APOBEC3B
TMPO
INPP1
GNA15
RIBC2
HELLS
DNMT3B
TBC1D4
MAMLD1
SLC29A1
RMI2
GNG4
GFOD1
NUDT10
CENPH
ABCA2
ATN1
DUSP16
TIMELESS
DGKH
LAIR2
BRCA2
SPC25
SPATS2L
ENPEP
CCNF
STAMBP
FAM174B
PITPNM2
C1orf112
FAIM2
KIF20B
RBPJ
CDCA8
MYB
ICOS
FANCD2
ZBTB46
BARD1
LAYN
ZNF282
NEIL3
TIGIT
CLECL1
TNS3
CDCA3
PKMYT1
BATF
SFXN2
IFITM10
IQGAP3
TSPAN17
REEP2
NTRK1
RAB38
RUNX2
CCDC34
SHC4
CDC45
CD200
DTL
PHLDA1
ASMT
RAD54L
CD82
DEPDC1B
ESPL1
PRR11
FAM3C
GLDC
CCNB2
FNDC9
GEM
BLM
TNFSF10
MT3
PTPRN2
LAG3
PRDM1
CDC6
ACP6
GGT1
ZWINT
MSI2
BIRC5
BARX2
SMIM10
DUSP4
TMEM121
DSCC1
KIF18B
SKA3
CDYL2
OGG1
KIF23
SIRPG
AKAP5
CENPW
SPDL1
PLK4
KLHL2
NUF2
NCAPG
MELK
CBR3
CARD16
ANKS1B
CHN1
BCAT1
CDT1
POC1A
MCM10
ZNF79
HIVEP1
FANCL
NDC80
RFX2
FUT8
TMPRSS3
LANCL2
ORC1
ANLN
RNASEH2A
NRGN
PTMS
MEX3B
ALDH3A2
SLC25A10
MYO1E
CHEK2
GALNT1
MCM8
HMMR
BRCA1
FLT1
TNFRSF18
CSGALNACT1
TTBK1
PMCH
KIF24
ASF1B
ARL3
TUBB
BTNL8
KIF2C
SFXN5
MYL6B
MCM5
CXCR6
ANKRD35
ITGA7
ABHD6
E2F2
RASD1
FANCC
LRRN3
LIPC
PRRG4
NAT14
ZC3H12C
KLF7
MINPP1
CD79B
SLC1A4
MTHFD1
PLK1
TSC22D1
SERP2
PKN3
FBXO2
BUB1
JMJD4
RAB3GAP1
CDCA7L
ZNF367
CEP55
KIF4A
MND1
TSPAN5
DMC1
ABHD8
PAM
GGH
AURKA
GPR25
FANCG
FBXO10
HLA-DMA
FXYD2
GINS2
LIMA1
CENPE
AIFM2
DNPH1
NMB
SH3BGRL2
ITGA2
NFIL3
RGS4
ARHGEF12
CCNE2
PIF1
POLD1
NIPAL4
ZBED2
FEN1
LIN9
RACGAP1
SQLE
CD27
STAM
FABP5
MAP4K3
COPRS
TIMD4
APOBEC3C
POLA2
NAALADL1
PDGFA
TCF19
NCAPH
FOXM1
TTN
ADCY3
TTK
CCNA2
CDK1
BRIP1
POLQ
EVC
PLAGL1
POLE2
VCAM1
COL9A2
RRM2
OGN
HMOX1
CCNB1
CCDC150
SCCPDH
GALNT2
RYR2
PAQR4
CHAF1A
NR5A2
ADPRH
CHST2
NRM
CDCA2
VSIG10
LIMS2
FKBP1A
UBE2T
DIAPH3
ESCO2
ARHGAP33
TP73
PXMP2
METTL8
ACOT7
MYO7A
CD109
ADAMTS3
SPRY1
RDH5
CHRNA5

## Sheet: Table S6
Table S6. 61 immune features used to construct final model
Activated B cell
CD56bright natural killer cell
Type 17 T helper cell
Basophils
CMP
Eosinophils
Epithelial cells
Fibroblasts
Hepatocytes
HSC
iDC
Keratinocytes
ly Endothelial cells
Macrophages
Melanocytes
Monocytes
MSC
Neurons
NKT
Sebocytes
Smooth muscle
Th1 cells
TIS score
Stromal score
Tumor purity
Innate immune score
HAVCR2
PDCD1LG2
ADORA2A
EGFR
ERBB2
BIRC5
EPHA2
SART1
DSE
AIM2
TYR
MGAT5
CYT score
Activated CD8 T cell
CD56dim natural killer cell
Astrocytes
CLP
Megakaryocytes
Preadipocytes
pro B-cells
Adaptive immune score
LAG3
SART3
Mesangial cells
PMEL
APM score
Macrophages M1
MAGEA1
CD8+ naive T cells
Adipocytes
MEP
MLANA
CD4+ Tcm
CD4+ Tem
VTCN1
